# Supplementary material for: MiR-124-3p impedes the metastasis of non-small cell lung cancer via extracellular exosome transport and intracellular PI3K/AKT signaling
Source: Biomark Res. 2023 Jan 4;11:1. doi: 10.1186/s40364-022-00441-w (PMC9811783; doi:10.1186/s40364-022-00441-w)
Supplement: Supplementary file 2 — Additional file 2: Table S1. General information of NSCLC patients. Table S2. The sequences of primers for qPCR. Table S3. The RNA-seq annotation between control and miR-124 mimic group. Table S4. The statistical data of clone formation, wound healing, cell invasion and cell migration. [file 40364_2022_441_MOESM2_ESM.xls]

## Sheet: Table S1
Table S1 General information of NSCLC patients.
Sample ID	Age (year)	Sex	Clinical stage	Histology	exosomes concentration in plasma (particle/mL)
B01P	61	F	III	Squamous	725000000000
B02P	68	F	IV	Squamous	845000000000
B03P	51	F	IV	Adenocarcinoma	535000000000
B05P	52	F	IV	Adenocarcinoma	940000000000
B06P	51	M	IV	Squamous	1805000000000
B08P	59	F	IV	Adenocarcinoma	1285000000000
B09P	63	F	IV	Adenocarcinoma	1735000000000
B12P	60	M	III	Squamous	1375000000000
B13P	57	F	IV	Squamous	1680000000000
B14P	40	F	IV	Adenocarcinoma	1655000000000
B18P	48	F	III	Adenocarcinoma	1170000000000
B19P	60	F	IV	Squamous	1050000000000
B21P	43	F	IV	Squamous	1080000000000
B22P	57	M	IV	Squamous	1845000000000
B25P	50	M	IV	Squamous	1725000000000
B27P	64	F	IV	Adenocarcinoma	1670000000000
B31P	58	M	IV	Adenocarcinoma	1530000000000
B32P	61	F	IV	Adenocarcinoma	685000000000
B55P	51	F	IIIA	Adenocarcinoma	1985000000000
B56P	55	F	IV	Adenocarcinoma	810000000000
B57P	53	M	IV	Adenocarcinoma	1415000000000
B58P	39	F	IV	Adenocarcinoma	771000000000
B67P	67	M	IV	Adenocarcinoma	2125000000000
B73P	55	M	IV	Adenocarcinoma	710000000000

## Sheet: Table S2
Table S2. The sequences of primers for qPCR
Gene name	F (5'-3')	R (5'-3')
AL139220.2	TGGGCTCTCCAGGGCTGCTA	ACTGCGCCTGGTCGACGCTC
LINC01703	GCTCTCCCAGGTGATCCGCC	TTAAATCCAATATAATTCAG
AC012360.2	AACAGCCAGAGCATTGAAAC	ACAAAGAGCCTTTGTTTATT
PCGEM1	ATCAGCCAAAGTGGAACTAA	AGCATTCTTCAAGATCAGTT
AC096733.2	AGCTCCAGAGCCCCTCCCGT	AGCTTTTGGGCCGCTTCCAA
LINC00847	TCACTGCAGCCTCAAACTCC	CCTGAAATTCACTCATAAAA
LINC00240	AGAGCCAGCGAGGGGATGCC	CATTTATTTCATACAGGCTT
SND1-IT1	CCCCATTGCCTCTGGGATAA	ATTACATCCTTGAGGCCTTC
AC078846.1	CGCGGCGAGGGCTCCAGCTT	TTGTCTTGCTAACAGGTGCA
AC084082.1	CTGGACTAGCGCTCCGGTTT	CTCCAGGGCTACCTTTTGCC
AC083843.3	CAATCAAATTCTCAACAAAA	TCAGTGTCTTTTGTCATACT
NEAT1	CACGCTGCTCGGGTGTTGGG	GGCTTCCTGAGCAAGGCCTG
MALAT1	GAAATTTCTGCAGTTTTAAG	GTCTGCTGAGTGTTCCTGCA
MAPKAPK5-AS1	GTAGGAGGAGACTGATAAAG	GCTCTGTTTCCATTCTTGCT
LINC01089	GCCAACAGATGAGGGAAGCC	TTGGACTCGACTGTTGTGGT
AL132796.2	GCAAGCCTGGGTCCAATGCC	GAGGCAATGCGGGCGTTTCT
AC110048.2	TTATTCAACTTTGAAAGACA	CTCCCTGAGGTTCCCACACA
AC027020.2	GTTTACCTGGCCCGTCATGG	GTGATCATCTATGCGGAAAT
AC136443.3	CCAGGATCACAGACGTTTAA	TTCACAGTGAGGAGTTCTCC
AC009163.7	GAACTGGGAGAAGCGCCGCC	GCCGAGAAGGGCTTAGCATT
LINC00511	CCAAGGGCCCGCTTTGATCT	CAGTAGCAGGAAATATGTGT
AC068473.5	AGACGTGAGGCTGTCGGCGT	CCTGGGGCCACTGAGACCAC
AC245884.8	ACGCATGTGGCCCCCAGAAC	AACGTTCACATACTTCCCTG
AL121890.4	CTTGCAAACTTGAAGAGAAC	GTCCTCCTAGAGTTCTGGAG
AL121894.2	TTTGACACAGGCAACCTCCA	AGGGGTGGCACCAACCTGCT
OGFRP1	CGAGAAGCAGCCGCGTCCAC	ACGCTGACAGATGGTAGTAG
XIST	CAAGTGAGAGCTCTTCATTG	AGCACACAGCATGTGACCCA

## Sheet: Table S3
Table S3. The RNA-seq annotation between control and miR-124 mimic group
Gene_id	Gene name	Gene description	FC(miR124/NC)	Log2FC(miR124/NC)	Pvalue	Padjust	Significant	Regulate	NC_1	NC_2	NC_3	miR124_1	miR124_2	miR124_3
ENSG00000003096	KLHL13	kelch like family member 13 [Source:HGNC Symbol;Acc:HGNC:22931]	0.46	-1.12056	0.00117499	0.00361604	yes	down	0.9	0.85	0.9	0.38	0.42	0.31
ENSG00000003436	TFPI	tissue factor pathway inhibitor [Source:HGNC Symbol;Acc:HGNC:11760]	0.448	-1.15747	1.8115e-48	5.78892e-47	yes	down	25.04	29.06	22.36	11.5	16.35	10.7
ENSG00000004468	CD38	CD38 molecule [Source:HGNC Symbol;Acc:HGNC:1667]	0.379	-1.40022	2.68129e-18	2.84849e-17	yes	down	13.46	15.64	13.15	5.21	5.66	3.79
ENSG00000004777	ARHGAP33	Rho GTPase activating protein 33 [Source:HGNC Symbol;Acc:HGNC:23085]	0.486	-1.04096	1.71874e-12	1.28213e-11	yes	down	9.89	10.57	6.22	2.81	2.5	2.93
ENSG00000005108	THSD7A	thrombospondin type 1 domain containing 7A [Source:HGNC Symbol;Acc:HGNC:22207]	0.357	-1.48438	3.35702e-125	4.49409e-123	yes	down	11.23	9.5	10.52	3.57	3.61	3.7
ENSG00000005421	PON1	paraoxonase 1 [Source:HGNC Symbol;Acc:HGNC:9204]	0.273	-1.87445	3.95813e-05	0.000151746	yes	down	1.39	2.9	1.07	0.18	0.64	0.8
ENSG00000005513	SOX8	SRY-box transcription factor 8 [Source:HGNC Symbol;Acc:HGNC:11203]	0.472	-1.08405	0.00915341	0.0235497	yes	down	0.59	0.71	0.62	0.24	0.21	0.4
ENSG00000006071	ABCC8	ATP binding cassette subfamily C member 8 [Source:HGNC Symbol;Acc:HGNC:59]	0.244	-2.03332	1.82899e-14	1.57017e-13	yes	down	2.77	1.57	1.93	0.38	0.68	0.83
ENSG00000006607	FARP2	FERM, ARH/RhoGEF and pleckstrin domain protein 2 [Source:HGNC Symbol;Acc:HGNC:16460]	2.068	1.04827	7.20852e-97	6.43344e-95	yes	up	16.14	14.79	14.96	30.1	31.9	32.5
ENSG00000006611	USH1C	USH1 protein network component harmonin [Source:HGNC Symbol;Acc:HGNC:12597]	0.488	-1.03412	0.000323728	0.00109342	yes	down	2.77	2.75	1.99	1.26	0.8	1.33
ENSG00000009950	MLXIPL	MLX interacting protein like [Source:HGNC Symbol;Acc:HGNC:12744]	0.426	-1.22975	7.08083e-09	3.99353e-08	yes	down	3.85	5.7	5.2	3.49	1.73	1.45
ENSG00000010017	RANBP9	RAN binding protein 9 [Source:HGNC Symbol;Acc:HGNC:13727]	0.413	-1.27749	1.84908e-40	4.80785e-39	yes	down	11.83	13.15	12.44	7.14	5.5	5.77
ENSG00000010438	PRSS3	serine protease 3 [Source:HGNC Symbol;Acc:HGNC:9486]	0.475	-1.07281	4.91796e-07	2.36217e-06	yes	down	9.96	10.9	9.89	4.97	4.52	5.1
ENSG00000010704	HFE	homeostatic iron regulator [Source:HGNC Symbol;Acc:HGNC:4886]	0.396	-1.33505	1.47102e-47	4.54686e-46	yes	down	25.85	20.95	25.46	9.52	8.31	10.44
ENSG00000013016	EHD3	EH domain containing 3 [Source:HGNC Symbol;Acc:HGNC:3244]	0.442	-1.17735	4.81837e-23	6.58843e-22	yes	down	5.3	4.77	5.1	2.28	1.85	2.18
ENSG00000018510	AGPS	alkylglycerone phosphate synthase [Source:HGNC Symbol;Acc:HGNC:327]	0.275	-1.86107	1.9775e-220	5.7618e-218	yes	down	24.38	31.48	35.81	19.14	9.83	10.34
ENSG00000018625	ATP1A2	ATPase Na+/K+ transporting subunit alpha 2 [Source:HGNC Symbol;Acc:HGNC:800]	4.759	2.25069	0.00713918	0.0188473	yes	up	0.04	0.03	0.03	0.12	0.1	0.24
ENSG00000019186	CYP24A1	cytochrome P450 family 24 subfamily A member 1 [Source:HGNC Symbol;Acc:HGNC:2602]	0.481	-1.05678	0	0	yes	down	586.04	591.94	606.69	271.52	279.28	268.14
ENSG00000020181	ADGRA2	adhesion G protein-coupled receptor A2 [Source:HGNC Symbol;Acc:HGNC:17849]	0.386	-1.37169	7.29422e-07	3.44096e-06	yes	down	1.11	0.69	1.02	0.21	0.45	0.33
ENSG00000021488	SLC7A9	solute carrier family 7 member 9 [Source:HGNC Symbol;Acc:HGNC:11067]	0.227	-2.13931	0.0118188	0.0295478	yes	down	0.64	0.3	0.72	0.04	0.15	0.16
ENSG00000021574	SPAST	spastin [Source:HGNC Symbol;Acc:HGNC:11233]	0.402	-1.31506	6.17516e-56	2.43722e-54	yes	down	12.8	12.86	11.69	5.79	5.36	4.63
ENSG00000023608	SNAPC1	small nuclear RNA activating complex polypeptide 1 [Source:HGNC Symbol;Acc:HGNC:11134]	0.492	-1.024	3.72767e-25	5.56147e-24	yes	down	12.79	12.77	12.28	6.21	5.62	5.67
ENSG00000027697	IFNGR1	interferon gamma receptor 1 [Source:HGNC Symbol;Acc:HGNC:5439]	0.34	-1.55663	2.27156e-134	3.51612e-132	yes	down	53.04	55.6	55.19	17.77	18.21	16.06
ENSG00000031081	ARHGAP31	Rho GTPase activating protein 31 [Source:HGNC Symbol;Acc:HGNC:29216]	0.309	-1.69374	2.40325e-10	1.52516e-09	yes	down	0.63	0.59	0.54	0.19	0.14	0.18
ENSG00000031691	CENPQ	centromere protein Q [Source:HGNC Symbol;Acc:HGNC:21347]	0.352	-1.50634	6.55086e-19	7.2187e-18	yes	down	9.23	10.2	8.06	3.61	2.83	2.66
ENSG00000037280	FLT4	fms related receptor tyrosine kinase 4 [Source:HGNC Symbol;Acc:HGNC:3767]	0.465	-1.10502	4.04931e-11	2.72147e-10	yes	down	5.82	4.49	4.81	3.01	2.35	2.75
ENSG00000041353	RAB27B	RAB27B, member RAS oncogene family [Source:HGNC Symbol;Acc:HGNC:9767]	0.462	-1.11285	1.99142e-140	3.31563e-138	yes	down	23.48	24.9	24.06	10.77	10.14	10.25
ENSG00000047346	FAM214A	family with sequence similarity 214 member A [Source:HGNC Symbol;Acc:HGNC:25609]	0.473	-1.08001	8.03678e-19	8.77799e-18	yes	down	8.71	8.52	9.05	3.55	2.53	3.71
ENSG00000047597	XK	X-linked Kx blood group [Source:HGNC Symbol;Acc:HGNC:12811]	0.483	-1.04859	0.000186379	0.000652541	yes	down	0.92	0.81	0.71	0.31	0.37	0.43
ENSG00000050030	NEXMIF	neurite extension and migration factor [Source:HGNC Symbol;Acc:HGNC:29433]	0.039	-4.69657	0.0100938	0.0256757	yes	down	0.01	0.01	0.07	0	0	0
ENSG00000050165	DKK3	dickkopf WNT signaling pathway inhibitor 3 [Source:HGNC Symbol;Acc:HGNC:2893]	0.458	-1.12629	2.46127e-11	1.68621e-10	yes	down	5.96	7.26	4.94	5.06	4.12	2.49
ENSG00000050405	LIMA1	LIM domain and actin binding 1 [Source:HGNC Symbol;Acc:HGNC:24636]	0.429	-1.2216	1.93652e-23	2.69439e-22	yes	down	6.29	7.66	6.79	2.68	2.9	2.64
ENSG00000050555	LAMC3	laminin subunit gamma 3 [Source:HGNC Symbol;Acc:HGNC:6494]	0.411	-1.28405	0.0110167	0.0277491	yes	down	1.98	1.44	1.91	0.65	0.94	0.21
ENSG00000053770	AP5M1	adaptor related protein complex 5 subunit mu 1 [Source:HGNC Symbol;Acc:HGNC:20192]	0.472	-1.08447	7.78314e-51	2.70539e-49	yes	down	18.84	19.43	19.2	7.8	11.23	8.62
ENSG00000053918	KCNQ1	potassium voltage-gated channel subfamily Q member 1 [Source:HGNC Symbol;Acc:HGNC:6294]	0.207	-2.27428	0.00139509	0.00422645	yes	down	0.99	0.46	0.23	0.17	0.25	0.53
ENSG00000055732	MCOLN3	mucolipin 3 [Source:HGNC Symbol;Acc:HGNC:13358]	0.468	-1.09612	6.70091e-06	2.84476e-05	yes	down	2.82	3.36	2.73	1.86	0.79	1.21
ENSG00000055955	ITIH4	inter-alpha-trypsin inhibitor heavy chain 4 [Source:HGNC Symbol;Acc:HGNC:6169]	0.258	-1.95723	0.00575668	0.0155138	yes	down	3.66	0.58	1.52	0.25	0.93	0.33
ENSG00000056736	IL17RB	interleukin 17 receptor B [Source:HGNC Symbol;Acc:HGNC:18015]	0.475	-1.07322	1.50598e-05	6.14455e-05	yes	down	2.91	2.86	2.72	1.26	1.72	0.89
ENSG00000057593	F7	coagulation factor VII [Source:HGNC Symbol;Acc:HGNC:3544]	0.364	-1.45898	0.0139013	0.0341974	yes	down	0.89	0.54	0.45	0.11	0.13	0.33
ENSG00000058668	ATP2B4	ATPase plasma membrane Ca2+ transporting 4 [Source:HGNC Symbol;Acc:HGNC:817]	0.372	-1.42617	1.5818e-58	6.7836e-57	yes	down	7.31	7.86	7.12	2.89	3.92	2.75
ENSG00000060982	BCAT1	branched chain amino acid transaminase 1 [Source:HGNC Symbol;Acc:HGNC:976]	0.179	-2.48038	1.80264e-14	1.54882e-13	yes	down	1.24	0.73	0.47	0.06	0.22	0.16
ENSG00000061455	PRDM6	PR/SET domain 6 [Source:HGNC Symbol;Acc:HGNC:9350]	0.297	-1.75296	0.014063	0.034548	yes	down	0.13	0.83	0.07	0	0.05	0.04
ENSG00000063854	HAGH	hydroxyacylglutathione hydrolase [Source:HGNC Symbol;Acc:HGNC:4805]	0.218	-2.1972	9.55048e-75	5.84024e-73	yes	down	52.54	61	55.36	13.18	9.65	11.51
ENSG00000064115	TM7SF3	transmembrane 7 superfamily member 3 [Source:HGNC Symbol;Acc:HGNC:23049]	0.384	-1.37903	5.34672e-149	9.99383e-147	yes	down	58.95	70.06	55.68	21.96	22.37	26.12
ENSG00000064763	FAR2	fatty acyl-CoA reductase 2 [Source:HGNC Symbol;Acc:HGNC:25531]	0.482	-1.05341	0.019125	0.0455106	yes	down	0.62	1.26	1.05	0.19	0.24	1.49
ENSG00000064989	CALCRL	calcitonin receptor like receptor [Source:HGNC Symbol;Acc:HGNC:16709]	0.265	-1.91708	0.0147522	0.0360803	yes	down	0.55	0.23	0.41	0.15	0.03	0.33
ENSG00000065320	NTN1	netrin 1 [Source:HGNC Symbol;Acc:HGNC:8029]	0.31	-1.68792	9.54917e-06	3.99236e-05	yes	down	0.49	0.52	0.5	0.18	0.2	0.19
ENSG00000065357	DGKA	diacylglycerol kinase alpha [Source:HGNC Symbol;Acc:HGNC:2849]	0.481	-1.05688	1.07001e-27	1.76667e-26	yes	down	24.41	22.29	22.88	8.67	7.83	9.78
ENSG00000065413	ANKRD44	ankyrin repeat domain 44 [Source:HGNC Symbol;Acc:HGNC:25259]	0.263	-1.9278	0.0044553	0.0122755	yes	down	0.61	6.53	1.15	1.16	1.07	0.1
ENSG00000065717	TLE2	TLE family member 2, transcriptional corepressor [Source:HGNC Symbol;Acc:HGNC:11838]	0.2	-2.32045	1.57134e-27	2.58364e-26	yes	down	5.45	7.87	4.93	2.02	1.82	1.75
ENSG00000066136	NFYC	nuclear transcription factor Y subunit gamma [Source:HGNC Symbol;Acc:HGNC:7806]	0.397	-1.33141	4.92736e-66	2.52917e-64	yes	down	37.31	37.28	41.35	15.27	16.76	14.02
ENSG00000067182	TNFRSF1A	TNF receptor superfamily member 1A [Source:HGNC Symbol;Acc:HGNC:11916]	0.376	-1.41308	0	0	yes	down	249.76	238.51	241.75	83.05	86.98	87.35
ENSG00000067225	PKM	pyruvate kinase M1/2 [Source:HGNC Symbol;Acc:HGNC:9021]	0.191	-2.38549	0	0	yes	down	3039.09	2935.29	3024.62	566.38	577.25	577.38
ENSG00000067445	TRO	trophinin [Source:HGNC Symbol;Acc:HGNC:12326]	0.217	-2.2034	1.87692e-05	7.55686e-05	yes	down	0.38	1.53	0.65	0.08	0.55	0.91
ENSG00000068078	FGFR3	fibroblast growth factor receptor 3 [Source:HGNC Symbol;Acc:HGNC:3690]	0.491	-1.02752	3.74006e-14	3.13459e-13	yes	down	5.96	4.64	5.24	2.96	1.94	2.11
ENSG00000068366	ACSL4	acyl-CoA synthetase long chain family member 4 [Source:HGNC Symbol;Acc:HGNC:3571]	0.356	-1.49019	7.76206e-99	7.15301e-97	yes	down	14.12	15.1	14.62	4.97	4.69	5.69
ENSG00000068615	REEP1	receptor accessory protein 1 [Source:HGNC Symbol;Acc:HGNC:25786]	0.217	-2.20203	0.000309835	0.00105026	yes	down	0.47	0.26	0.51	0.16	0.08	0.29
ENSG00000069275	NUCKS1	nuclear casein kinase and cyclin dependent kinase substrate 1 [Source:HGNC Symbol;Acc:HGNC:29923]	0.459	-1.12262	0	0	yes	down	139.07	134.07	137.24	98.06	112.35	115.71
ENSG00000069812	HES2	hes family bHLH transcription factor 2 [Source:HGNC Symbol;Acc:HGNC:16005]	0.302	-1.72762	6.48042e-06	2.75706e-05	yes	down	2.4	0.83	1.86	1.49	0.2	0.87
ENSG00000069974	RAB27A	RAB27A, member RAS oncogene family [Source:HGNC Symbol;Acc:HGNC:9766]	0.118	-3.07895	6.29643e-52	2.27648e-50	yes	down	7.34	11.45	9.77	1.27	47.37	0.95
ENSG00000070214	SLC44A1	solute carrier family 44 member 1 [Source:HGNC Symbol;Acc:HGNC:18798]	0.166	-2.5911	5.82623e-289	2.35582e-286	yes	down	16.61	16.61	15.49	2.83	2.54	2.39
ENSG00000070731	ST6GALNAC2	ST6 N-acetylgalactosaminide alpha-2,6-sialyltransferase 2 [Source:HGNC Symbol;Acc:HGNC:10867]	0.247	-2.02011	0.00117737	0.0036228	yes	down	0.94	1.28	1.32	0.04	0.32	0.65
ENSG00000071539	TRIP13	thyroid hormone receptor interactor 13 [Source:HGNC Symbol;Acc:HGNC:12307]	0.345	-1.5347	1.62444e-171	3.46076e-169	yes	down	57.29	55.63	54.08	20.61	20.03	20.57
ENSG00000072954	TMEM38A	transmembrane protein 38A [Source:HGNC Symbol;Acc:HGNC:28462]	0.419	-1.25367	0.00125519	0.00384552	yes	down	1.08	1.83	2.48	0.59	1.59	1.08
ENSG00000073969	NSF	N-ethylmaleimide sensitive factor, vesicle fusing ATPase [Source:HGNC Symbol;Acc:HGNC:8016]	0.264	-1.92015	5.84468e-270	2.14446e-267	yes	down	34.79	34.82	35.66	9.59	8.67	8.38
ENSG00000074370	ATP2A3	ATPase sarcoplasmic/endoplasmic reticulum Ca2+ transporting 3 [Source:HGNC Symbol;Acc:HGNC:813]	0.461	-1.11634	3.27522e-17	3.29568e-16	yes	down	6.6	5.03	5.96	2.86	3.63	1.98
ENSG00000075407	ZNF37A	zinc finger protein 37A [Source:HGNC Symbol;Acc:HGNC:13102]	4.913	2.29656	0.000757034	0.00239832	yes	up	1.77	1.94	2.01	2.78	1.4	3.39
ENSG00000075891	PAX2	paired box 2 [Source:HGNC Symbol;Acc:HGNC:8616]	0.133	-2.91281	0.0182217	0.043639	yes	down	0.17	0.2	0.12	0.02	0	0.04
ENSG00000076344	RGS11	regulator of G protein signaling 11 [Source:HGNC Symbol;Acc:HGNC:9993]	0.423	-1.24215	2.26511e-09	1.33369e-08	yes	down	3.16	2.8	2.7	1.45	0.87	3.04
ENSG00000076706	MCAM	melanoma cell adhesion molecule [Source:HGNC Symbol;Acc:HGNC:6934]	0.383	-1.38414	6.4964e-14	5.33416e-13	yes	down	4.56	6.09	4.72	1.24	1.68	1.9
ENSG00000077380	DYNC1I2	dynein cytoplasmic 1 intermediate chain 2 [Source:HGNC Symbol;Acc:HGNC:2964]	0.417	-1.26049	1.49612e-95	1.30585e-93	yes	down	52.78	53.18	53.76	24.77	20.25	18.65
ENSG00000077585	GPR137B	G protein-coupled receptor 137B [Source:HGNC Symbol;Acc:HGNC:11862]	0.404	-1.30611	9.09361e-12	6.43011e-11	yes	down	5.49	5.07	5.88	1.85	2.55	2.75
ENSG00000078018	MAP2	microtubule associated protein 2 [Source:HGNC Symbol;Acc:HGNC:6839]	0.473	-1.08141	0.0110797	0.0278935	yes	down	1.16	18.52	0.56	0.8	0.39	0.19
ENSG00000078725	BRINP1	BMP/retinoic acid inducible neural specific 1 [Source:HGNC Symbol;Acc:HGNC:2687]	3.949	1.98157	0.00808251	0.0210598	yes	up	0.2	0	0.13	0.27	0.26	0.32
ENSG00000079385	CEACAM1	CEA cell adhesion molecule 1 [Source:HGNC Symbol;Acc:HGNC:1814]	0.489	-1.03234	5.91346e-12	4.23584e-11	yes	down	5.31	4.81	5.74	3.57	2.61	2.71
ENSG00000081052	COL4A4	collagen type IV alpha 4 chain [Source:HGNC Symbol;Acc:HGNC:2206]	0.461	-1.11778	4.20264e-16	3.98026e-15	yes	down	1.59	2.05	2.05	0.91	0.72	0.86
ENSG00000082196	C1QTNF3	C1q and TNF related 3 [Source:HGNC Symbol;Acc:HGNC:14326]	0.337	-1.56877	0.0133569	0.0329941	yes	down	0.67	1.2	0.9	0.34	0.28	0.25
ENSG00000082497	SERTAD4	SERTA domain containing 4 [Source:HGNC Symbol;Acc:HGNC:25236]	0.347	-1.52774	0.00500688	0.0136641	yes	down	0.31	0.23	0.46	0.12	0.16	0.11
ENSG00000083123	BCKDHB	branched chain keto acid dehydrogenase E1 subunit beta [Source:HGNC Symbol;Acc:HGNC:987]	0.436	-1.19699	5.71625e-16	5.35743e-15	yes	down	6.61	8.51	6.76	4.83	4.58	4.08
ENSG00000083720	OXCT1	3-oxoacid CoA-transferase 1 [Source:HGNC Symbol;Acc:HGNC:8527]	0.189	-2.40423	1.95619e-07	9.73332e-07	yes	down	0.92	2.39	1.6	0.22	0.16	0.18
ENSG00000086062	B4GALT1	beta-1,4-galactosyltransferase 1 [Source:HGNC Symbol;Acc:HGNC:924]	0.447	-1.16284	0	0	yes	down	98.5	100.62	99.04	41.29	41.31	42.79
ENSG00000086619	ERO1B	endoplasmic reticulum oxidoreductase 1 beta [Source:HGNC Symbol;Acc:HGNC:14355]	0.47	-1.08872	3.10309e-18	3.28954e-17	yes	down	5.38	5.66	5	2.73	2.8	2.33
ENSG00000088543	C3orf18	chromosome 3 open reading frame 18 [Source:HGNC Symbol;Acc:HGNC:24837]	0.253	-1.98106	8.15855e-14	6.64934e-13	yes	down	3.5	2.5	3.86	0.83	0.71	0.52
ENSG00000088881	EBF4	EBF family member 4 [Source:HGNC Symbol;Acc:HGNC:29278]	0.333	-1.58515	1.91781e-08	1.04132e-07	yes	down	3.54	2.35	2.1	0.63	1.06	0.74
ENSG00000089101	CFAP61	cilia and flagella associated protein 61 [Source:HGNC Symbol;Acc:HGNC:15872]	3.4	1.76562	0.000296822	0.00100787	yes	up	0.14	0.75	0.71	1.12	1.63	1.39
ENSG00000089199	CHGB	chromogranin B [Source:HGNC Symbol;Acc:HGNC:1930]	0.451	-1.14955	2.84764e-20	3.35237e-19	yes	down	9.94	9.61	11.07	3.57	4.73	4.68
ENSG00000089250	NOS1	nitric oxide synthase 1 [Source:HGNC Symbol;Acc:HGNC:7872]	0.33	-1.59857	1.02423e-05	4.26234e-05	yes	down	0.29	0.33	0.23	0.11	0.04	0.2
ENSG00000089847	ANKRD24	ankyrin repeat domain 24 [Source:HGNC Symbol;Acc:HGNC:29424]	0.328	-1.6101	0.00156616	0.00471013	yes	down	0.35	0.54	0.45	0.58	0.17	0.3
ENSG00000089902	RCOR1	REST corepressor 1 [Source:HGNC Symbol;Acc:HGNC:17441]	0.454	-1.14068	3.00926e-51	1.06469e-49	yes	down	12.86	13.42	14.21	5.95	6.39	6.52
ENSG00000091409	ITGA6	integrin subunit alpha 6 [Source:HGNC Symbol;Acc:HGNC:6142]	0.297	-1.75355	8.53429e-296	3.75755e-293	yes	down	36.71	38.41	37.34	10.16	10.62	9.63
ENSG00000091428	RAPGEF4	Rap guanine nucleotide exchange factor 4 [Source:HGNC Symbol;Acc:HGNC:16626]	0.352	-1.50685	0.00901832	0.0232535	yes	down	0.4	0.32	1.27	0.37	0.22	0.1
ENSG00000092036	HAUS4	HAUS augmin like complex subunit 4 [Source:HGNC Symbol;Acc:HGNC:20163]	0.362	-1.46766	1.02518e-76	6.51019e-75	yes	down	46.84	46.4	44.89	20.55	14.7	16.83
ENSG00000092096	SLC22A17	solute carrier family 22 member 17 [Source:HGNC Symbol;Acc:HGNC:23095]	0.382	-1.38808	2.81845e-15	2.54521e-14	yes	down	5.17	5.37	5.89	2.15	1.95	1.83
ENSG00000092529	CAPN3	calpain 3 [Source:HGNC Symbol;Acc:HGNC:1480]	0.389	-1.36286	0.0128008	0.0317663	yes	down	0.6	1.33	0.57	1.26	0.68	0.14
ENSG00000095752	IL11	interleukin 11 [Source:HGNC Symbol;Acc:HGNC:5966]	0.22	-2.1829	2.6088e-30	4.79928e-29	yes	down	8.28	7.91	6.37	1.82	1.93	1.66
ENSG00000097096	SYDE2	synapse defective Rho GTPase homolog 2 [Source:HGNC Symbol;Acc:HGNC:25841]	2.003	1.00243	5.19138e-05	0.000196179	yes	up	0.6	0.62	0.72	0.93	1.23	1.45
ENSG00000099337	KCNK6	potassium two pore domain channel subfamily K member 6 [Source:HGNC Symbol;Acc:HGNC:6281]	0.356	-1.4889	2.06592e-21	2.61213e-20	yes	down	2.93	2.51	3.66	0.94	1.06	0.95
ENSG00000099998	GGT5	gamma-glutamyltransferase 5 [Source:HGNC Symbol;Acc:HGNC:4260]	0.444	-1.1705	0.000104323	0.000378148	yes	down	1.78	2.09	2.87	0.61	0.77	1.11
ENSG00000100092	SH3BP1	SH3 domain binding protein 1 [Source:HGNC Symbol;Acc:HGNC:10824]	0.478	-1.06457	2.13563e-06	9.57529e-06	yes	down	3.52	3.42	3.43	1.68	2.3	2.29
ENSG00000100167	SEPTIN3	septin 3 [Source:HGNC Symbol;Acc:HGNC:10750]	0.454	-1.13949	1.211e-06	5.59418e-06	yes	down	1.49	1.28	1.59	1	0.73	0.49
ENSG00000100206	DMC1	DNA meiotic recombinase 1 [Source:HGNC Symbol;Acc:HGNC:2927]	0.481	-1.05585	0.00460315	0.0126424	yes	down	1.84	4.68	10.23	2.96	3.91	4.96
ENSG00000100228	RAB36	RAB36, member RAS oncogene family [Source:HGNC Symbol;Acc:HGNC:9775]	2.082	1.05769	4.44922e-33	8.96768e-32	yes	up	5.22	5.11	5.24	10.49	9.84	10.34
ENSG00000100292	HMOX1	heme oxygenase 1 [Source:HGNC Symbol;Acc:HGNC:5013]	7.321	2.87209	0	0	yes	up	133.66	122.39	120.18	868.27	866.17	847.85
ENSG00000100426	ZBED4	zinc finger BED-type containing 4 [Source:HGNC Symbol;Acc:HGNC:20721]	2.058	1.0409	2.88073e-107	3.05219e-105	yes	up	8.83	8.73	8.76	17.01	16.93	17.11
ENSG00000100583	SAMD15	sterile alpha motif domain containing 15 [Source:HGNC Symbol;Acc:HGNC:18631]	2.736	1.45228	3.26747e-14	2.75717e-13	yes	up	1.34	1.47	2.09	4.24	6.58	4.35
ENSG00000100744	GSKIP	GSK3B interacting protein [Source:HGNC Symbol;Acc:HGNC:20343]	0.453	-1.14256	1.65283e-30	3.06625e-29	yes	down	18.06	16.05	16.17	6.61	6.33	7.35
ENSG00000100784	RPS6KA5	ribosomal protein S6 kinase A5 [Source:HGNC Symbol;Acc:HGNC:10434]	0.488	-1.03603	2.2535e-07	1.11621e-06	yes	down	1.86	1.85	2.3	0.89	1.36	0.76
ENSG00000100987	VSX1	visual system homeobox 1 [Source:HGNC Symbol;Acc:HGNC:12723]	0.347	-1.52714	0.00245133	0.00712562	yes	down	1.14	1.42	0.96	0.2	0.51	1.02
ENSG00000101222	SPEF1	sperm flagellar 1 [Source:HGNC Symbol;Acc:HGNC:15874]	3.679	1.87925	7.11509e-12	5.06908e-11	yes	up	1.17	0.97	1.19	3.24	4.12	4.02
ENSG00000101445	PPP1R16B	protein phosphatase 1 regulatory subunit 16B [Source:HGNC Symbol;Acc:HGNC:15850]	0.496	-1.01044	0.00654005	0.0174234	yes	down	0.4	0.34	0.62	0.12	0.27	0.26
ENSG00000101844	ATG4A	autophagy related 4A cysteine peptidase [Source:HGNC Symbol;Acc:HGNC:16489]	0.326	-1.61628	3.70364e-18	3.90944e-17	yes	down	5.33	6.45	7.91	1.87	1.62	2.38
ENSG00000101846	STS	steroid sulfatase [Source:HGNC Symbol;Acc:HGNC:11425]	0.217	-2.20187	6.0115e-45	1.75156e-43	yes	down	3.56	4.58	4.57	1.07	1.43	0.72
ENSG00000102038	SMARCA1	SWI/SNF related, matrix associated, actin dependent regulator of chromatin, subfamily a, member 1 [Source:HGNC Symbol;Acc:HGNC:11097]	0.434	-1.20408	1.41203e-175	3.1085e-173	yes	down	45.36	47.4	46.33	19.79	18.81	18.4
ENSG00000102081	FMR1	FMRP translational regulator 1 [Source:HGNC Symbol;Acc:HGNC:3775]	0.333	-1.58779	4.70329e-98	4.2943e-96	yes	down	19.88	21.03	25.42	8.21	7.41	10.42
ENSG00000102385	DRP2	dystrophin related protein 2 [Source:HGNC Symbol;Acc:HGNC:3032]	0.317	-1.65805	8.20316e-08	4.21606e-07	yes	down	0.56	0.68	0.57	0.14	0.22	0.18
ENSG00000102409	BEX4	brain expressed X-linked 4 [Source:HGNC Symbol;Acc:HGNC:25475]	0.062	-4.02178	0.00180265	0.00536193	yes	down	0.37	0.74	0.75	0	0.1	0
ENSG00000102471	NDFIP2	Nedd4 family interacting protein 2 [Source:HGNC Symbol;Acc:HGNC:18537]	0.226	-2.14734	4.47709e-99	4.14507e-97	yes	down	13.02	16.4	14.93	3.71	3.2	2.97
ENSG00000103647	CORO2B	coronin 2B [Source:HGNC Symbol;Acc:HGNC:2256]	0.32	-1.64367	0.000917013	0.00286755	yes	down	0.57	0.68	0.37	0.19	0.19	0.12
ENSG00000104064	GABPB1	GA binding protein transcription factor subunit beta 1 [Source:HGNC Symbol;Acc:HGNC:4074]	2.507	1.32612	1.10128e-114	1.29879e-112	yes	up	22.27	20.27	19.75	54.29	57.97	49.58
ENSG00000104140	RHOV	ras homolog family member V [Source:HGNC Symbol;Acc:HGNC:18313]	0.459	-1.12209	2.36294e-24	3.42479e-23	yes	down	23.5	22.48	20.07	11.02	9.22	8.3
ENSG00000104290	FZD3	frizzled class receptor 3 [Source:HGNC Symbol;Acc:HGNC:4041]	2.145	1.10085	1.36613e-48	4.40116e-47	yes	up	2.73	3.92	1.83	21.79	3.63	5.78
ENSG00000104332	SFRP1	secreted frizzled related protein 1 [Source:HGNC Symbol;Acc:HGNC:10776]	0.451	-1.1497	4.01577e-46	1.21472e-44	yes	down	11.56	11.53	10.95	4.82	4.68	4.63
ENSG00000104361	NIPAL2	NIPA like domain containing 2 [Source:HGNC Symbol;Acc:HGNC:25854]	0.419	-1.25483	5.83991e-12	4.18619e-11	yes	down	2.85	3.17	2.93	1.04	1.02	0.84
ENSG00000104427	ZC2HC1A	zinc finger C2HC-type containing 1A [Source:HGNC Symbol;Acc:HGNC:24277]	0.417	-1.26112	4.41668e-14	3.68143e-13	yes	down	4.11	5.09	5.94	3.78	3.6	3.34
ENSG00000104442	ARMC1	armadillo repeat containing 1 [Source:HGNC Symbol;Acc:HGNC:17684]	0.417	-1.26331	7.80741e-68	4.1695e-66	yes	down	29.56	40.81	34.95	14.09	14.7	11.93
ENSG00000104660	LEPROTL1	leptin receptor overlapping transcript like 1 [Source:HGNC Symbol;Acc:HGNC:6555]	0.453	-1.14275	3.64049e-69	1.99251e-67	yes	down	38.29	37.81	37.34	33.61	35.55	35.39
ENSG00000104756	KCTD9	potassium channel tetramerization domain containing 9 [Source:HGNC Symbol;Acc:HGNC:22401]	0.355	-1.49352	1.02357e-147	1.87778e-145	yes	down	43.24	42.81	41.03	13.08	10.91	10.18
ENSG00000104760	FGL1	fibrinogen like 1 [Source:HGNC Symbol;Acc:HGNC:3695]	0.458	-1.12731	1.07283e-46	3.27518e-45	yes	down	43.87	44.84	39.12	19.87	21.12	21.24
ENSG00000104812	GYS1	glycogen synthase 1 [Source:HGNC Symbol;Acc:HGNC:4706]	0.438	-1.18954	8.73837e-69	4.75641e-67	yes	down	30.3	26.56	31.12	15	12.77	14.31
ENSG00000104953	TLE6	TLE family member 6, subcortical maternal complex member [Source:HGNC Symbol;Acc:HGNC:30788]	0.408	-1.29371	1.0686e-05	4.42932e-05	yes	down	8.4	4.55	5.07	2.56	3.42	3.61
ENSG00000105219	CCNP	cyclin P [Source:HGNC Symbol;Acc:HGNC:25805]	0.084	-3.57221	0.0105315	0.026683	yes	down	0.07	0.4	1.15	0.11	0.1	0
ENSG00000105289	TJP3	tight junction protein 3 [Source:HGNC Symbol;Acc:HGNC:11829]	0.488	-1.03488	8.5239e-21	1.02727e-19	yes	down	16.17	16.22	16.29	5.77	6.9	6.24
ENSG00000105509	HAS1	hyaluronan synthase 1 [Source:HGNC Symbol;Acc:HGNC:4818]	0.254	-1.9749	0.00939706	0.024089	yes	down	0.67	1.16	0.43	0.28	0.09	0
ENSG00000105559	PLEKHA4	pleckstrin homology domain containing A4 [Source:HGNC Symbol;Acc:HGNC:14339]	0.277	-1.85205	0.000114549	0.000412946	yes	down	1.34	1.13	1.23	0.58	0.14	0.16
ENSG00000105641	SLC5A5	solute carrier family 5 member 5 [Source:HGNC Symbol;Acc:HGNC:11040]	0.127	-2.97912	0.0147014	0.0359691	yes	down	0.08	0.21	0.12	0.03	0.02	0
ENSG00000105808	RASA4	RAS p21 protein activator 4 [Source:HGNC Symbol;Acc:HGNC:23181]	0.422	-1.24607	3.19211e-08	1.69649e-07	yes	down	2.01	2.48	3.11	1.87	0.92	0.84
ENSG00000105810	CDK6	cyclin dependent kinase 6 [Source:HGNC Symbol;Acc:HGNC:1777]	0.476	-1.06965	2.15651e-93	1.82594e-91	yes	down	10.48	12.16	10.14	5.06	4.92	4.57
ENSG00000105825	TFPI2	tissue factor pathway inhibitor 2 [Source:HGNC Symbol;Acc:HGNC:11761]	0.33	-1.60004	3.5552e-294	1.53129e-291	yes	down	141.32	138.12	131.76	47.14	56.92	48.19
ENSG00000105835	NAMPT	nicotinamide phosphoribosyltransferase [Source:HGNC Symbol;Acc:HGNC:30092]	0.475	-1.07347	5.35878e-257	1.86269e-254	yes	down	162.82	181.74	171.52	79.21	78.62	78.93
ENSG00000105855	ITGB8	integrin subunit beta 8 [Source:HGNC Symbol;Acc:HGNC:6163]	0.405	-1.3057	5.98725e-08	3.10375e-07	yes	down	0.66	0.88	0.69	0.27	0.27	0.33
ENSG00000105887	MTPN	myotrophin [Source:HGNC Symbol;Acc:HGNC:15667]	0.283	-1.81905	0	0	yes	down	75.75	78.71	72.37	19.51	21.38	19.62
ENSG00000105963	ADAP1	ArfGAP with dual PH domains 1 [Source:HGNC Symbol;Acc:HGNC:16486]	0.498	-1.00632	0.000567505	0.00183467	yes	down	2.61	1.94	5.73	0.74	1.52	1.3
ENSG00000106123	EPHB6	EPH receptor B6 [Source:HGNC Symbol;Acc:HGNC:3396]	0.484	-1.0464	0.00456687	0.012548	yes	down	3.36	1.75	0.97	0.74	0.51	0.99
ENSG00000106125	MINDY4	MINDY lysine 48 deubiquitinase 4 [Source:HGNC Symbol;Acc:HGNC:21916]	2.049	1.03526	1.90815e-14	1.63521e-13	yes	up	3.24	3.61	3.4	5.71	7.07	6.98
ENSG00000106299	WASL	WASP like actin nucleation promoting factor [Source:HGNC Symbol;Acc:HGNC:12735]	0.334	-1.58355	1.46269e-106	1.52528e-104	yes	down	15.71	16.65	16.5	4.83	5.23	5.26
ENSG00000106333	PCOLCE	procollagen C-endopeptidase enhancer [Source:HGNC Symbol;Acc:HGNC:8738]	0.494	-1.01708	4.65298e-05	0.000176845	yes	down	4.06	4.83	4.58	1.82	2.67	3.54
ENSG00000106366	SERPINE1	serpin family E member 1 [Source:HGNC Symbol;Acc:HGNC:8583]	2.687	1.42599	0	0	yes	up	77.05	74.16	78.42	192.09	195.48	193.05
ENSG00000106541	AGR2	anterior gradient 2, protein disulphide isomerase family member [Source:HGNC Symbol;Acc:HGNC:328]	0.424	-1.23696	0	0	yes	down	409.38	404.46	442.38	163.79	158.3	152.96
ENSG00000106688	SLC1A1	solute carrier family 1 member 1 [Source:HGNC Symbol;Acc:HGNC:10939]	0.498	-1.00512	6.28812e-05	0.000234803	yes	down	1.47	1.95	1.55	1.06	0.51	0.89
ENSG00000107099	DOCK8	dedicator of cytokinesis 8 [Source:HGNC Symbol;Acc:HGNC:19191]	0.352	-1.50784	0.000568115	0.00183622	yes	down	0.67	0.42	0.38	0.24	0.27	0.15
ENSG00000107551	RASSF4	Ras association domain family member 4 [Source:HGNC Symbol;Acc:HGNC:20793]	0.44	-1.18566	0.000835709	0.00262828	yes	down	1.4	0.79	0.83	0.3	0.62	0.83
ENSG00000107679	PLEKHA1	pleckstrin homology domain containing A1 [Source:HGNC Symbol;Acc:HGNC:14335]	0.384	-1.37928	6.6723e-81	4.59022e-79	yes	down	16.89	17.95	17.52	5.93	5.04	5.85
ENSG00000107929	LARP4B	La ribonucleoprotein 4B [Source:HGNC Symbol;Acc:HGNC:28987]	0.414	-1.27396	3.00547e-146	5.41339e-144	yes	down	31.87	31.16	35.23	13.16	14.51	10.49
ENSG00000107984	DKK1	dickkopf WNT signaling pathway inhibitor 1 [Source:HGNC Symbol;Acc:HGNC:2891]	0.406	-1.30082	0	0	yes	down	250.31	250.63	248.21	97.9	100.16	94.18
ENSG00000108064	TFAM	transcription factor A, mitochondrial [Source:HGNC Symbol;Acc:HGNC:11741]	0.322	-1.63566	1.13874e-182	2.65433e-180	yes	down	46.29	46.8	45.08	14.13	10.55	9.64
ENSG00000108179	PPIF	peptidylprolyl isomerase F [Source:HGNC Symbol;Acc:HGNC:9259]	0.443	-1.17559	1.07883e-105	1.11327e-103	yes	down	69.62	64.79	67.96	28.19	28.05	35.14
ENSG00000108342	CSF3	colony stimulating factor 3 [Source:HGNC Symbol;Acc:HGNC:2438]	0.247	-2.0201	0.000112298	0.000405423	yes	down	1.2	2.05	1.12	0.18	1.84	0.32
ENSG00000108515	ENO3	enolase 3 [Source:HGNC Symbol;Acc:HGNC:3354]	0.477	-1.06714	4.24108e-21	5.24522e-20	yes	down	30.26	28.5	26.86	15.9	14.84	13.86
ENSG00000108932	SLC16A6	solute carrier family 16 member 6 [Source:HGNC Symbol;Acc:HGNC:10927]	2.085	1.06027	1.42348e-11	9.9273e-11	yes	up	2.16	2.14	2.49	4.17	5.29	5.76
ENSG00000108960	MMD	monocyte to macrophage differentiation associated [Source:HGNC Symbol;Acc:HGNC:7153]	0.348	-1.52124	4.15492e-111	4.59896e-109	yes	down	52.18	48.16	52.13	18.65	18.27	16.23
ENSG00000109072	VTN	vitronectin [Source:HGNC Symbol;Acc:HGNC:12724]	0.462	-1.11401	1.22977e-19	1.40273e-18	yes	down	13.91	15.89	15.89	6.16	6.8	6.7
ENSG00000109466	KLHL2	kelch like family member 2 [Source:HGNC Symbol;Acc:HGNC:6353]	0.476	-1.07069	7.36108e-21	8.94755e-20	yes	down	11.17	13.41	12.36	6.27	6.77	4.48
ENSG00000109705	NKX3-2	NK3 homeobox 2 [Source:HGNC Symbol;Acc:HGNC:951]	0.271	-1.88422	0.0128457	0.0318618	yes	down	0.44	0.28	0.48	0.11	0.03	0.17
ENSG00000110092	CCND1	cyclin D1 [Source:HGNC Symbol;Acc:HGNC:1582]	0.428	-1.22536	0	0	yes	down	123.82	119.01	118.12	50.82	54.89	54.42
ENSG00000110422	HIPK3	homeodomain interacting protein kinase 3 [Source:HGNC Symbol;Acc:HGNC:4915]	0.423	-1.24203	5.47172e-100	5.16244e-98	yes	down	12.15	12.68	12.09	5.46	4.82	5.02
ENSG00000111012	CYP27B1	cytochrome P450 family 27 subfamily B member 1 [Source:HGNC Symbol;Acc:HGNC:2606]	0.495	-1.01383	0.00437853	0.0120824	yes	down	2.42	2	1.35	0.89	2.04	1.13
ENSG00000111261	MANSC1	MANSC domain containing 1 [Source:HGNC Symbol;Acc:HGNC:25505]	0.49	-1.02885	4.33899e-15	3.87769e-14	yes	down	9	8.96	7.66	3.43	3.27	4.71
ENSG00000111319	SCNN1A	sodium channel epithelial 1 subunit alpha [Source:HGNC Symbol;Acc:HGNC:10599]	0.359	-1.47878	1.6147e-26	2.54106e-25	yes	down	9.01	10.52	13.64	3.59	2.94	3.74
ENSG00000111344	RASAL1	RAS protein activator like 1 [Source:HGNC Symbol;Acc:HGNC:9873]	0.49	-1.02875	0.0198935	0.0471584	yes	down	0.84	0.85	0.63	0.35	0.51	0.62
ENSG00000111452	ADGRD1	adhesion G protein-coupled receptor D1 [Source:HGNC Symbol;Acc:HGNC:19893]	0.414	-1.27181	0.00264249	0.0076387	yes	down	1.07	0.88	1.74	0.68	0.31	0.25
ENSG00000111816	FRK	fyn related Src family tyrosine kinase [Source:HGNC Symbol;Acc:HGNC:3955]	0.365	-1.45401	4.424e-57	1.81852e-55	yes	down	3.26	3.54	3.22	1.09	1.08	1.26
ENSG00000111897	SERINC1	serine incorporator 1 [Source:HGNC Symbol;Acc:HGNC:13464]	0.397	-1.3334	4.29061e-124	5.66733e-122	yes	down	38.3	38.46	36.41	13.96	13.34	14.93
ENSG00000111912	NCOA7	nuclear receptor coactivator 7 [Source:HGNC Symbol;Acc:HGNC:21081]	0.452	-1.1452	5.78166e-162	1.19325e-159	yes	down	65.07	59.91	60.09	26.43	26.43	29.53
ENSG00000112276	BVES	blood vessel epicardial substance [Source:HGNC Symbol;Acc:HGNC:1152]	0.467	-1.09954	5.08689e-08	2.65297e-07	yes	down	1.54	1.84	1.38	0.56	0.81	0.87
ENSG00000112297	CRYBG1	crystallin beta-gamma domain containing 1 [Source:HGNC Symbol;Acc:HGNC:356]	0.497	-1.00801	1.20583e-05	4.96389e-05	yes	down	0.54	0.75	0.81	0.25	0.26	0.93
ENSG00000112305	SMAP1	small ArfGAP 1 [Source:HGNC Symbol;Acc:HGNC:19651]	0.322	-1.63402	2.72759e-61	1.26561e-59	yes	down	14.82	14.2	16.08	5.28	4.33	4.44
ENSG00000112320	SOBP	sine oculis binding protein homolog [Source:HGNC Symbol;Acc:HGNC:29256]	0.491	-1.02494	0.0008515	0.00267493	yes	down	0.56	0.75	0.76	0.23	0.28	0.39
ENSG00000112378	PERP	p53 apoptosis effector related to PMP22 [Source:HGNC Symbol;Acc:HGNC:17637]	0.375	-1.41328	0	0	yes	down	88.68	87.83	89.65	30.92	31.94	31.07
ENSG00000112406	HECA	hdc homolog, cell cycle regulator [Source:HGNC Symbol;Acc:HGNC:21041]	0.474	-1.07762	3.39381e-05	0.000131126	yes	down	0.86	0.85	1.1	0.3	0.5	0.45
ENSG00000112697	TMEM30A	transmembrane protein 30A [Source:HGNC Symbol;Acc:HGNC:16667]	0.369	-1.43804	5.81444e-250	1.95257e-247	yes	down	50.87	57.59	53.94	18.56	19.5	18.56
ENSG00000112773	TENT5A	terminal nucleotidyltransferase 5A [Source:HGNC Symbol;Acc:HGNC:18345]	0.482	-1.05286	1.04048e-18	1.13021e-17	yes	down	4.1	3.68	4.26	1.79	1.91	1.75
ENSG00000112812	PRSS16	serine protease 16 [Source:HGNC Symbol;Acc:HGNC:9480]	0.399	-1.32485	2.11294e-08	1.14288e-07	yes	down	7.63	6.65	7.18	3.05	1.74	3.19
ENSG00000113211	PCDHB6	protocadherin beta 6 [Source:HGNC Symbol;Acc:HGNC:8691]	0.183	-2.45035	9.73211e-07	4.53486e-06	yes	down	0.49	1.03	0.8	0.14	0.2	0.12
ENSG00000113231	PDE8B	phosphodiesterase 8B [Source:HGNC Symbol;Acc:HGNC:8794]	0.272	-1.87704	3.73178e-37	8.65782e-36	yes	down	4.25	5.11	4.39	1.4	1.03	1.14
ENSG00000113356	POLR3G	RNA polymerase III subunit G [Source:HGNC Symbol;Acc:HGNC:30075]	2.547	1.34892	3.74271e-102	3.67101e-100	yes	up	15.86	13.28	14.07	35.86	27.62	30.04
ENSG00000113532	ST8SIA4	ST8 alpha-N-acetyl-neuraminide alpha-2,8-sialyltransferase 4 [Source:HGNC Symbol;Acc:HGNC:10871]	0.411	-1.28245	1.29489e-45	3.8638e-44	yes	down	7.78	9.14	7.89	2.63	3.45	3.36
ENSG00000113595	TRIM23	tripartite motif containing 23 [Source:HGNC Symbol;Acc:HGNC:660]	0.395	-1.33974	4.6315e-18	4.85523e-17	yes	down	6.02	6.05	5.5	2.14	1.31	3.39
ENSG00000113657	DPYSL3	dihydropyrimidinase like 3 [Source:HGNC Symbol;Acc:HGNC:3015]	0.374	-1.41983	1.35953e-52	4.979e-51	yes	down	10.73	10.19	11.15	4.59	3.36	3.71
ENSG00000113719	ERGIC1	endoplasmic reticulum-golgi intermediate compartment 1 [Source:HGNC Symbol;Acc:HGNC:29205]	0.359	-1.47852	0	0	yes	down	119.72	115.71	118.54	42.15	40.65	43.12
ENSG00000113742	CPEB4	cytoplasmic polyadenylation element binding protein 4 [Source:HGNC Symbol;Acc:HGNC:21747]	0.382	-1.38982	1.79271e-73	1.06985e-71	yes	down	11.11	11.2	11.31	2.92	4.07	4.19
ENSG00000113845	TIMMDC1	translocase of inner mitochondrial membrane domain containing 1 [Source:HGNC Symbol;Acc:HGNC:1321]	0.322	-1.63481	4.44071e-132	6.61533e-130	yes	down	79.7	80.73	87.77	26.96	26.66	22.55
ENSG00000113946	CLDN16	claudin 16 [Source:HGNC Symbol;Acc:HGNC:2037]	0.227	-2.13985	0.0129058	0.0319949	yes	down	0.28	0.38	0.57	0.06	0.1	0
ENSG00000114346	ECT2	epithelial cell transforming 2 [Source:HGNC Symbol;Acc:HGNC:3155]	0.429	-1.22036	6.71308e-258	2.37511e-255	yes	down	92.17	97.25	97.08	39.65	41.3	35.26
ENSG00000114450	GNB4	G protein subunit beta 4 [Source:HGNC Symbol;Acc:HGNC:20731]	0.458	-1.12584	1.99304e-32	3.92917e-31	yes	down	6.61	6.63	7.86	4.75	2.69	3.7
ENSG00000114529	C3orf52	chromosome 3 open reading frame 52 [Source:HGNC Symbol;Acc:HGNC:26255]	2.237	1.1615	5.34741e-23	7.29169e-22	yes	up	4.16	5.07	4.73	10.72	10.05	10.15
ENSG00000114541	FRMD4B	FERM domain containing 4B [Source:HGNC Symbol;Acc:HGNC:24886]	0.494	-1.01616	1.52218e-06	6.94906e-06	yes	down	2.9	1.77	4.18	1.42	1.55	0.95
ENSG00000114638	UPK1B	uroplakin 1B [Source:HGNC Symbol;Acc:HGNC:12578]	0.197	-2.34314	1.65427e-60	7.43221e-59	yes	down	20.02	18.43	16	5.24	4.91	6.93
ENSG00000114698	PLSCR4	phospholipid scramblase 4 [Source:HGNC Symbol;Acc:HGNC:16497]	0.36	-1.47229	1.74445e-16	1.69176e-15	yes	down	5.46	5	6.2	1.39	1.98	3.11
ENSG00000114779	ABHD14B	abhydrolase domain containing 14B [Source:HGNC Symbol;Acc:HGNC:28235]	0.123	-3.02148	4.15997e-06	1.80709e-05	yes	down	24.39	22.45	25.5	1.38	1.91	5.55
ENSG00000115226	FNDC4	fibronectin type III domain containing 4 [Source:HGNC Symbol;Acc:HGNC:20239]	0.435	-1.19947	0.0130365	0.0322905	yes	down	1.38	0.74	1.16	0.95	0.73	0.41
ENSG00000115363	EVA1A	eva-1 homolog A, regulator of programmed cell death [Source:HGNC Symbol;Acc:HGNC:25816]	0.325	-1.6233	3.31019e-05	0.000128221	yes	down	3.23	4.26	2.91	1.47	1.09	2.12
ENSG00000115461	IGFBP5	insulin like growth factor binding protein 5 [Source:HGNC Symbol;Acc:HGNC:5474]	2.066	1.04688	0.0116215	0.0291311	yes	up	0.54	0.2	0.13	0.27	0.8	0.3
ENSG00000115468	EFHD1	EF-hand domain family member D1 [Source:HGNC Symbol;Acc:HGNC:29556]	0.358	-1.48027	0.000154123	0.000546071	yes	down	1.32	2.13	2	0.51	0.76	0.6
ENSG00000115561	CHMP3	charged multivesicular body protein 3 [Source:HGNC Symbol;Acc:HGNC:29865]	0.357	-1.48728	4.8726e-230	1.50845e-227	yes	down	94.67	90.35	96.5	36.73	37.43	41.14
ENSG00000115652	UXS1	UDP-glucuronate decarboxylase 1 [Source:HGNC Symbol;Acc:HGNC:17729]	0.373	-1.42396	3.5324e-91	2.81074e-89	yes	down	44.38	47.25	48.17	14.59	19.47	17.91
ENSG00000115935	WIPF1	WAS/WASL interacting protein family member 1 [Source:HGNC Symbol;Acc:HGNC:12736]	0.376	-1.41158	1.08245e-32	2.15111e-31	yes	down	7.93	8.48	7.84	5.38	4.34	4.52
ENSG00000116017	ARID3A	AT-rich interaction domain 3A [Source:HGNC Symbol;Acc:HGNC:3031]	2.735	1.4516	1.51355e-61	7.05598e-60	yes	up	5.43	3.37	7.29	9.11	10.51	11.69
ENSG00000116473	RAP1A	RAP1A, member of RAS oncogene family [Source:HGNC Symbol;Acc:HGNC:9855]	0.499	-1.00224	1.32638e-23	1.85853e-22	yes	down	26.97	25.49	27.31	13.22	12.32	12.07
ENSG00000116661	FBXO2	F-box protein 2 [Source:HGNC Symbol;Acc:HGNC:13581]	0.389	-1.36177	0.00361893	0.010159	yes	down	7.58	6.35	5.22	3.38	1.1	2.44
ENSG00000116678	LEPR	leptin receptor [Source:HGNC Symbol;Acc:HGNC:6554]	0.326	-1.61754	7.98333e-16	7.41903e-15	yes	down	2.01	1.94	2.17	0.59	0.8	0.91
ENSG00000116711	PLA2G4A	phospholipase A2 group IVA [Source:HGNC Symbol;Acc:HGNC:9035]	0.444	-1.17095	3.50671e-161	7.16272e-159	yes	down	59.56	62.05	59.97	25.55	25.88	24.65
ENSG00000116857	TMEM9	transmembrane protein 9 [Source:HGNC Symbol;Acc:HGNC:18823]	0.433	-1.20879	3.47584e-90	2.71726e-88	yes	down	79.68	74.73	73.39	33.15	29.38	29.13
ENSG00000116885	OSCP1	organic solute carrier partner 1 [Source:HGNC Symbol;Acc:HGNC:29971]	2.43	1.28083	6.95608e-11	4.58638e-10	yes	up	5.28	4.87	2.67	9.03	8.7	8.39
ENSG00000116918	TSNAX	translin associated factor X [Source:HGNC Symbol;Acc:HGNC:12380]	0.368	-1.44134	1.73375e-94	1.49351e-92	yes	down	35.01	36.42	35.72	12.09	12.78	10.57
ENSG00000117226	GBP3	guanylate binding protein 3 [Source:HGNC Symbol;Acc:HGNC:4184]	0.238	-2.07051	6.24784e-21	7.63184e-20	yes	down	3.1	3.51	3.05	0.79	2.69	1.1
ENSG00000117245	KIF17	kinesin family member 17 [Source:HGNC Symbol;Acc:HGNC:19167]	2.154	1.10673	0.000503363	0.00164113	yes	up	0.41	1.18	0.69	1.7	1.08	1.53
ENSG00000117266	CDK18	cyclin dependent kinase 18 [Source:HGNC Symbol;Acc:HGNC:8751]	0.402	-1.31614	0.000505208	0.0016466	yes	down	1.41	1.93	2.54	1.56	0.37	0.23
ENSG00000117472	TSPAN1	tetraspanin 1 [Source:HGNC Symbol;Acc:HGNC:20657]	0.239	-2.06282	4.00349e-08	2.11185e-07	yes	down	4.05	4.33	3.77	1.38	1.03	1.02
ENSG00000117477	CCDC181	coiled-coil domain containing 181 [Source:HGNC Symbol;Acc:HGNC:28051]	2.77	1.47013	0.0115213	0.0288878	yes	up	0.14	0.21	0.42	0.87	0.81	0.68
ENSG00000117533	VAMP4	vesicle associated membrane protein 4 [Source:HGNC Symbol;Acc:HGNC:12645]	0.449	-1.15429	5.84822e-11	3.87398e-10	yes	down	3.65	3.21	5.48	2.74	2	1.88
ENSG00000117758	STX12	syntaxin 12 [Source:HGNC Symbol;Acc:HGNC:11430]	0.263	-1.92866	1.11895e-50	3.85562e-49	yes	down	11.27	10.86	10	5.38	3.25	3.75
ENSG00000117877	CD3EAP	CD3e molecule associated protein [Source:HGNC Symbol;Acc:HGNC:24219]	2.126	1.08789	5.26468e-96	4.61545e-94	yes	up	21.26	21.56	23.18	44.76	43.24	42.45
ENSG00000117971	CHRNB4	cholinergic receptor nicotinic beta 4 subunit [Source:HGNC Symbol;Acc:HGNC:1964]	0.373	-1.42126	0.0143778	0.0352734	yes	down	2.24	0.81	2.97	0.35	0.42	0.93
ENSG00000117983	MUC5B	mucin 5B, oligomeric mucus/gel-forming [Source:HGNC Symbol;Acc:HGNC:7516]	0.418	-1.2583	0	0	yes	down	157.2	142.58	168.69	59.67	53.25	57.53
ENSG00000118418	HMGN3	high mobility group nucleosomal binding domain 3 [Source:HGNC Symbol;Acc:HGNC:12312]	0.363	-1.46134	1.5199e-73	9.12536e-72	yes	down	102.52	90.1	97.67	28.67	35	30.45
ENSG00000118596	SLC16A7	solute carrier family 16 member 7 [Source:HGNC Symbol;Acc:HGNC:10928]	0.43	-1.21849	5.11178e-07	2.45051e-06	yes	down	0.56	0.43	0.68	0.26	0.2	0.62
ENSG00000118689	FOXO3	forkhead box O3 [Source:HGNC Symbol;Acc:HGNC:3821]	0.422	-1.24392	4.64171e-27	7.47693e-26	yes	down	4.05	3.66	3.42	1.45	1.63	1.37
ENSG00000118849	RARRES1	retinoic acid receptor responder 1 [Source:HGNC Symbol;Acc:HGNC:9867]	0.292	-1.77539	2.10766e-21	2.65982e-20	yes	down	9.39	24.89	13.31	4.99	2.85	2.92
ENSG00000119139	TJP2	tight junction protein 2 [Source:HGNC Symbol;Acc:HGNC:11828]	0.381	-1.39358	2.33955e-11	1.60393e-10	yes	down	2.53	2.87	3.42	1.24	1.73	1.29
ENSG00000119314	PTBP3	polypyrimidine tract binding protein 3 [Source:HGNC Symbol;Acc:HGNC:10253]	0.363	-1.46155	0	0	yes	down	38.33	41.4	39	13.89	14.16	13.26
ENSG00000119408	NEK6	NIMA related kinase 6 [Source:HGNC Symbol;Acc:HGNC:7749]	2.017	1.01221	3.06999e-64	1.53214e-62	yes	up	18.2	18.54	19	37.21	32.45	32.98
ENSG00000119616	FCF1	FCF1 rRNA-processing protein [Source:HGNC Symbol;Acc:HGNC:20220]	0.443	-1.17514	3.4308e-69	1.88295e-67	yes	down	57.25	58.79	57.69	23.62	22.15	22.78
ENSG00000119636	BBOF1	basal body orientation factor 1 [Source:HGNC Symbol;Acc:HGNC:19855]	2.295	1.19835	5.12673e-11	3.4124e-10	yes	up	2.42	2.19	3.1	6.68	7.52	8.46
ENSG00000120162	MOB3B	MOB kinase activator 3B [Source:HGNC Symbol;Acc:HGNC:23825]	0.264	-1.91896	6.11429e-09	3.47611e-08	yes	down	0.65	0.67	0.6	0.11	0.19	0.16
ENSG00000120211	INSL4	insulin like 4 [Source:HGNC Symbol;Acc:HGNC:6087]	0.472	-1.08216	3.69875e-35	8.02665e-34	yes	down	30.98	25.4	27.61	13.34	11.97	12.1
ENSG00000120278	PLEKHG1	pleckstrin homology and RhoGEF domain containing G1 [Source:HGNC Symbol;Acc:HGNC:20884]	0.423	-1.23975	0.00738952	0.0194563	yes	down	0.23	0.38	0.17	0.14	0.16	0.07
ENSG00000120341	SEC16B	SEC16 homolog B, endoplasmic reticulum export factor [Source:HGNC Symbol;Acc:HGNC:30301]	0.388	-1.36515	3.47373e-05	0.000134057	yes	down	1.58	1.89	2	0.76	0.6	0.36
ENSG00000120519	SLC10A7	solute carrier family 10 member 7 [Source:HGNC Symbol;Acc:HGNC:23088]	0.402	-1.31313	2.06463e-05	8.24895e-05	yes	down	1.8	1.23	1.32	1.09	0.64	0.35
ENSG00000120675	DNAJC15	DnaJ heat shock protein family (Hsp40) member C15 [Source:HGNC Symbol;Acc:HGNC:20325]	0.328	-1.60707	5.06309e-16	4.75652e-15	yes	down	4	2.57	2.55	0.9	0.6	1.18
ENSG00000120738	EGR1	early growth response 1 [Source:HGNC Symbol;Acc:HGNC:3238]	0.456	-1.13423	1.61602e-69	8.96866e-68	yes	down	23.23	22.53	22.8	9.64	9.66	10.18
ENSG00000120860	WASHC3	WASH complex subunit 3 [Source:HGNC Symbol;Acc:HGNC:24256]	0.327	-1.61382	2.41924e-29	4.27969e-28	yes	down	34.35	27.23	34.68	11.04	9.98	10.56
ENSG00000121005	CRISPLD1	cysteine rich secretory protein LCCL domain containing 1 [Source:HGNC Symbol;Acc:HGNC:18206]	0.068	-3.88669	3.82493e-05	0.000146981	yes	down	0.38	0.67	0.22	0	0.12	0
ENSG00000121039	RDH10	retinol dehydrogenase 10 [Source:HGNC Symbol;Acc:HGNC:19975]	0.488	-1.0358	4.43379e-62	2.11679e-60	yes	down	30.21	24.84	35.39	17.8	19.97	13.7
ENSG00000121075	TBX4	T-box transcription factor 4 [Source:HGNC Symbol;Acc:HGNC:11603]	0.101	-3.31119	0.0200721	0.0475362	yes	down	0.11	0.14	0.13	0	0	0.19
ENSG00000121858	TNFSF10	TNF superfamily member 10 [Source:HGNC Symbol;Acc:HGNC:11925]	0.151	-2.73213	1.7394e-05	7.04185e-05	yes	down	0.85	1.67	1.36	0.32	0.17	0.03
ENSG00000121892	PDS5A	PDS5 cohesin associated factor A [Source:HGNC Symbol;Acc:HGNC:29088]	0.481	-1.05706	1.37015e-142	2.36059e-140	yes	down	28.28	32.56	29.7	14.35	14.01	14.21
ENSG00000121989	ACVR2A	activin A receptor type 2A [Source:HGNC Symbol;Acc:HGNC:173]	0.499	-1.00231	7.1082e-07	3.35721e-06	yes	down	2.73	2.17	2.51	1.24	1.43	0.91
ENSG00000122012	SV2C	synaptic vesicle glycoprotein 2C [Source:HGNC Symbol;Acc:HGNC:30670]	0.297	-1.75162	3.62294e-32	7.086e-31	yes	down	48.61	47.26	89.28	40.17	11.75	21.43
ENSG00000122378	PRXL2A	peroxiredoxin like 2A [Source:HGNC Symbol;Acc:HGNC:28651]	0.442	-1.17738	5.76102e-79	3.85619e-77	yes	down	38.86	44.62	43.12	15.25	17.98	16.74
ENSG00000122507	BBS9	Bardet-Biedl syndrome 9 [Source:HGNC Symbol;Acc:HGNC:30000]	0.426	-1.23152	2.71652e-10	1.71682e-09	yes	down	3.61	3.05	3.45	1.51	1.33	1.79
ENSG00000122696	SLC25A51	solute carrier family 25 member 51 [Source:HGNC Symbol;Acc:HGNC:23323]	2.22	1.15029	9.00496e-16	8.34496e-15	yes	up	3.92	5.2	5.05	10.13	10.78	10.61
ENSG00000123080	CDKN2C	cyclin dependent kinase inhibitor 2C [Source:HGNC Symbol;Acc:HGNC:1789]	0.401	-1.3177	4.27677e-50	1.446e-48	yes	down	27.52	30.82	31.45	11.17	11.38	9.18
ENSG00000123146	ADGRE5	adhesion G protein-coupled receptor E5 [Source:HGNC Symbol;Acc:HGNC:1711]	0.386	-1.37266	1.46103e-139	2.39235e-137	yes	down	43.82	44.39	39.39	13.96	14.63	14.22
ENSG00000123159	GIPC1	GIPC PDZ domain containing family member 1 [Source:HGNC Symbol;Acc:HGNC:1226]	0.296	-1.75413	6.36323e-211	1.80107e-208	yes	down	95.04	84.45	88.68	24.75	24.73	24.41
ENSG00000123219	CENPK	centromere protein K [Source:HGNC Symbol;Acc:HGNC:29479]	0.403	-1.31144	1.66034e-55	6.48844e-54	yes	down	46.85	42.31	45.8	20.09	18.98	15.16
ENSG00000123358	NR4A1	nuclear receptor subfamily 4 group A member 1 [Source:HGNC Symbol;Acc:HGNC:7980]	0.387	-1.37046	1.7899e-66	9.28361e-65	yes	down	24.86	25.14	26	11.97	9.42	10.64
ENSG00000123610	TNFAIP6	TNF alpha induced protein 6 [Source:HGNC Symbol;Acc:HGNC:11898]	0.307	-1.70484	0.00887547	0.0229031	yes	down	0.52	1.52	0.87	0.15	0.23	0.38
ENSG00000124006	OBSL1	obscurin like cytoskeletal adaptor 1 [Source:HGNC Symbol;Acc:HGNC:29092]	0.495	-1.01574	6.2551e-33	1.25565e-31	yes	down	18.51	16.47	17.93	8.75	7.62	7.54
ENSG00000124107	SLPI	secretory leukocyte peptidase inhibitor [Source:HGNC Symbol;Acc:HGNC:11092]	0.428	-1.22446	1.86421e-49	6.20767e-48	yes	down	161.6	143.24	159.93	65.95	63.89	57.2
ENSG00000124164	VAPB	VAMP associated protein B and C [Source:HGNC Symbol;Acc:HGNC:12649]	0.473	-1.08117	2.51674e-75	1.54857e-73	yes	down	34.92	29.65	27.44	14.96	12.12	14.17
ENSG00000124205	EDN3	endothelin 3 [Source:HGNC Symbol;Acc:HGNC:3178]	0.034	-4.87122	0.00412828	0.0114637	yes	down	0.1	0.14	0.29	0	0	0
ENSG00000124664	SPDEF	SAM pointed domain containing ETS transcription factor [Source:HGNC Symbol;Acc:HGNC:17257]	0.441	-1.18269	6.722e-25	9.93903e-24	yes	down	14.9	14.53	13.99	5.69	6.64	5.63
ENSG00000124788	ATXN1	ataxin 1 [Source:HGNC Symbol;Acc:HGNC:10548]	0.492	-1.02406	2.24041e-20	2.65328e-19	yes	down	3.53	3.01	3.47	1.81	2.02	2.98
ENSG00000124875	CXCL6	C-X-C motif chemokine ligand 6 [Source:HGNC Symbol;Acc:HGNC:10643]	0.17	-2.55827	0.000649668	0.00207879	yes	down	1.26	0.96	1.37	0.26	0.13	0
ENSG00000124882	EREG	epiregulin [Source:HGNC Symbol;Acc:HGNC:3443]	0.364	-1.45797	5.41585e-210	1.51133e-207	yes	down	44.5	48.74	44.06	17.2	17.28	17.75
ENSG00000125122	LRRC29	leucine rich repeat containing 29 [Source:HGNC Symbol;Acc:HGNC:13605]	0.499	-1.00356	0.00853082	0.0221	yes	down	2.35	1.97	2.09	0.79	0.9	0.88
ENSG00000125246	CLYBL	citramalyl-CoA lyase [Source:HGNC Symbol;Acc:HGNC:18355]	0.484	-1.04701	5.72289e-05	0.000214749	yes	down	42.72	4.07	5.12	2.72	2.13	2.34
ENSG00000125384	PTGER2	prostaglandin E receptor 2 [Source:HGNC Symbol;Acc:HGNC:9594]	0.208	-2.2663	2.8082e-06	1.2436e-05	yes	down	0.73	1.06	1.17	0.28	0.1	0.2
ENSG00000125510	OPRL1	opioid related nociceptin receptor 1 [Source:HGNC Symbol;Acc:HGNC:8155]	0.383	-1.38633	0.00375617	0.0105055	yes	down	0.82	0.36	0.55	0.27	0.15	0.23
ENSG00000125703	ATG4C	autophagy related 4C cysteine peptidase [Source:HGNC Symbol;Acc:HGNC:16040]	0.396	-1.33575	1.03691e-15	9.57775e-15	yes	down	6.12	5.52	6.07	1.63	2.74	4.38
ENSG00000125735	TNFSF14	TNF superfamily member 14 [Source:HGNC Symbol;Acc:HGNC:11930]	0.353	-1.50253	5.97293e-10	3.68666e-09	yes	down	1.26	1.89	1.84	0.55	0.42	0.67
ENSG00000125740	FOSB	FosB proto-oncogene, AP-1 transcription factor subunit [Source:HGNC Symbol;Acc:HGNC:3797]	0.23	-2.11793	1.05668e-18	1.14655e-17	yes	down	3.17	3.2	2.95	0.79	0.72	0.59
ENSG00000125999	BPIFB1	BPI fold containing family B member 1 [Source:HGNC Symbol;Acc:HGNC:16108]	0.371	-1.43081	0.0109618	0.0276214	yes	down	1.11	0.88	0.73	0.33	0.5	0.12
ENSG00000126003	PLAGL2	PLAG1 like zinc finger 2 [Source:HGNC Symbol;Acc:HGNC:9047]	2.371	1.24524	3.17581e-98	2.91307e-96	yes	up	8.01	7.21	7.76	17.96	16.71	16.55
ENSG00000126500	FLRT1	fibronectin leucine rich transmembrane protein 1 [Source:HGNC Symbol;Acc:HGNC:3760]	3.561	1.83228	1.37219e-11	9.58645e-11	yes	up	0.61	0.62	0.46	2.53	1.8	2.38
ENSG00000126803	HSPA2	heat shock protein family A (Hsp70) member 2 [Source:HGNC Symbol;Acc:HGNC:5235]	0.336	-1.57487	1.43488e-138	2.31132e-136	yes	down	37.63	34.66	36.86	11.16	11.75	11.39
ENSG00000127152	BCL11B	BAF chromatin remodeling complex subunit BCL11B [Source:HGNC Symbol;Acc:HGNC:13222]	0.495	-1.01441	0.000402639	0.00133661	yes	down	0.48	0.62	0.52	0.22	0.17	0.33
ENSG00000127314	RAP1B	RAP1B, member of RAS oncogene family [Source:HGNC Symbol;Acc:HGNC:9857]	0.348	-1.52359	1.86226e-272	6.96171e-270	yes	down	167.19	166.32	168.39	60.97	54.34	60.53
ENSG00000127955	GNAI1	G protein subunit alpha i1 [Source:HGNC Symbol;Acc:HGNC:4384]	0.391	-1.35376	1.28784e-137	2.05775e-135	yes	down	52.93	55.57	56.4	18.14	18.44	21.03
ENSG00000128262	POM121L9P	POM121 transmembrane nucleoporin like 9, pseudogene [Source:HGNC Symbol;Acc:HGNC:30080]	0.335	-1.57602	0.000284282	0.000968114	yes	down	0.47	0.41	0.4	0.08	0.14	0.19
ENSG00000128268	MGAT3	beta-1,4-mannosyl-glycoprotein 4-beta-N-acetylglucosaminyltransferase [Source:HGNC Symbol;Acc:HGNC:7046]	0.204	-2.29	1.62323e-08	8.87445e-08	yes	down	0.5	0.72	0.61	0.05	0.12	0.17
ENSG00000128463	EMC4	ER membrane protein complex subunit 4 [Source:HGNC Symbol;Acc:HGNC:28032]	0.205	-2.28657	0	0	yes	down	180.28	181.83	178.09	32.26	34.13	36.58
ENSG00000128510	CPA4	carboxypeptidase A4 [Source:HGNC Symbol;Acc:HGNC:15740]	5.205	2.37999	6.43299e-53	2.38683e-51	yes	up	2.7	3.38	4.07	8.9	8.5	13.46
ENSG00000128739	SNRPN	small nuclear ribonucleoprotein polypeptide N [Source:HGNC Symbol;Acc:HGNC:11164]	0.186	-2.42689	6.87388e-255	2.34814e-252	yes	down	78.86	84.71	88.7	14.56	15.13	14.13
ENSG00000128849	CGNL1	cingulin like 1 [Source:HGNC Symbol;Acc:HGNC:25931]	0.473	-1.0811	0.000108819	0.000393652	yes	down	0.49	0.73	0.66	0.3	0.4	0.29
ENSG00000129009	ISLR	immunoglobulin superfamily containing leucine rich repeat [Source:HGNC Symbol;Acc:HGNC:6133]	0.458	-1.12749	0.009445	0.0241962	yes	down	1.13	0.81	1.98	0.38	0.45	0.27
ENSG00000129946	SHC2	SHC adaptor protein 2 [Source:HGNC Symbol;Acc:HGNC:29869]	0.339	-1.56137	0.00546641	0.0147979	yes	down	1.33	1.38	0.94	0.28	0.2	0.3
ENSG00000129991	TNNI3	troponin I3, cardiac type [Source:HGNC Symbol;Acc:HGNC:11947]	0.449	-1.15555	0.00125411	0.00384281	yes	down	6.54	5.72	14.17	3.74	2.49	4.46
ENSG00000130203	APOE	apolipoprotein E [Source:HGNC Symbol;Acc:HGNC:613]	0.439	-1.18866	1.59786e-05	6.49805e-05	yes	down	5.73	6.33	8.31	3.88	2.48	1.83
ENSG00000130303	BST2	bone marrow stromal cell antigen 2 [Source:HGNC Symbol;Acc:HGNC:1119]	0.287	-1.80129	0.00160476	0.00481454	yes	down	1.72	2.33	2.07	0.61	0.44	0.38
ENSG00000130433	CACNG6	calcium voltage-gated channel auxiliary subunit gamma 6 [Source:HGNC Symbol;Acc:HGNC:13625]	0.337	-1.56928	1.17366e-33	2.41975e-32	yes	down	12.94	11.97	13.04	4.08	4.23	3.73
ENSG00000130558	OLFM1	olfactomedin 1 [Source:HGNC Symbol;Acc:HGNC:17187]	0.351	-1.50921	4.77996e-14	3.96921e-13	yes	down	5.24	3.74	4.82	1.65	1.63	1.99
ENSG00000130707	ASS1	argininosuccinate synthase 1 [Source:HGNC Symbol;Acc:HGNC:758]	0.493	-1.01954	2.60066e-34	5.49328e-33	yes	down	42.08	40.6	44	19.72	21.18	22.94
ENSG00000130720	FIBCD1	fibrinogen C domain containing 1 [Source:HGNC Symbol;Acc:HGNC:25922]	0.359	-1.47686	5.18641e-11	3.44711e-10	yes	down	4.97	4.22	5.34	2.75	3.03	1.17
ENSG00000130762	ARHGEF16	Rho guanine nucleotide exchange factor 16 [Source:HGNC Symbol;Acc:HGNC:15515]	0.457	-1.13043	4.7433e-10	2.94858e-09	yes	down	4.63	4.28	4.72	2.28	1.51	2.09
ENSG00000131015	ULBP2	UL16 binding protein 2 [Source:HGNC Symbol;Acc:HGNC:14894]	0.297	-1.74969	1.59359e-05	6.48201e-05	yes	down	2.46	1.97	2.73	0.37	0.75	0.88
ENSG00000131171	SH3BGRL	SH3 domain binding glutamate rich protein like [Source:HGNC Symbol;Acc:HGNC:10823]	0.424	-1.23719	7.22759e-76	4.54604e-74	yes	down	46.53	47.18	44.45	18.47	17.86	18.52
ENSG00000131409	LRRC4B	leucine rich repeat containing 4B [Source:HGNC Symbol;Acc:HGNC:25042]	0.419	-1.25362	2.55547e-05	0.000100639	yes	down	1.53	1.4	1.49	0.7	0.48	0.49
ENSG00000131620	ANO1	anoctamin 1 [Source:HGNC Symbol;Acc:HGNC:21625]	0.419	-1.25473	3.0234e-05	0.000117664	yes	down	2.28	1.01	1.5	0.71	0.66	1.11
ENSG00000131634	TMEM204	transmembrane protein 204 [Source:HGNC Symbol;Acc:HGNC:14158]	5.913	2.56398	0.011153	0.0280603	yes	up	0.1	0.04	0.04	0.47	0.38	0.21
ENSG00000131650	KREMEN2	kringle containing transmembrane protein 2 [Source:HGNC Symbol;Acc:HGNC:18797]	0.456	-1.13298	0.00110984	0.00342566	yes	down	1.88	1.54	1.15	0.77	0.84	0.48
ENSG00000131746	TNS4	tensin 4 [Source:HGNC Symbol;Acc:HGNC:24352]	0.472	-1.0834	3.62504e-203	9.57638e-201	yes	down	47.09	47.6	49.35	22.61	25.54	25.37
ENSG00000131979	GCH1	GTP cyclohydrolase 1 [Source:HGNC Symbol;Acc:HGNC:4193]	0.479	-1.06197	2.3127e-08	1.24617e-07	yes	down	3.51	4.74	3.79	1.75	1.56	1.92
ENSG00000132170	PPARG	peroxisome proliferator activated receptor gamma [Source:HGNC Symbol;Acc:HGNC:9236]	0.498	-1.00653	1.40533e-31	2.70328e-30	yes	down	28.51	27.61	28.67	12.5	12.3	13.64
ENSG00000132196	HSD17B7	hydroxysteroid 17-beta dehydrogenase 7 [Source:HGNC Symbol;Acc:HGNC:5215]	0.413	-1.27697	2.75998e-13	2.16998e-12	yes	down	10.93	14.26	8.31	5.7	6.7	3.46
ENSG00000132256	TRIM5	tripartite motif containing 5 [Source:HGNC Symbol;Acc:HGNC:16276]	0.336	-1.57351	1.18386e-40	3.09853e-39	yes	down	9.73	12.94	10.69	2.95	4.24	5.7
ENSG00000132356	PRKAA1	protein kinase AMP-activated catalytic subunit alpha 1 [Source:HGNC Symbol;Acc:HGNC:9376]	0.356	-1.49102	5.11687e-151	9.65528e-149	yes	down	33.93	41.65	36.28	17.71	16.39	13.16
ENSG00000132406	TMEM128	transmembrane protein 128 [Source:HGNC Symbol;Acc:HGNC:28201]	0.287	-1.79963	9.16361e-24	1.29223e-22	yes	down	13.28	11.32	11.6	3.36	2.83	3.11
ENSG00000132437	DDC	dopa decarboxylase [Source:HGNC Symbol;Acc:HGNC:2719]	2.123	1.08635	3.07919e-14	2.60607e-13	yes	up	6.09	5.55	6.66	9.83	11.67	9.84
ENSG00000132470	ITGB4	integrin subunit beta 4 [Source:HGNC Symbol;Acc:HGNC:6158]	0.404	-1.30803	0	0	yes	down	93.03	84.45	97.53	31.83	34.17	35.6
ENSG00000132517	SLC52A1	solute carrier family 52 member 1 [Source:HGNC Symbol;Acc:HGNC:30225]	0.448	-1.15872	3.48021e-06	1.52518e-05	yes	down	2.34	2.09	2.67	0.89	1	1.15
ENSG00000132561	MATN2	matrilin 2 [Source:HGNC Symbol;Acc:HGNC:6908]	0.361	-1.46821	5.7355e-13	4.42686e-12	yes	down	10.59	10.31	13.14	4.75	4.09	2.33
ENSG00000132639	SNAP25	synaptosome associated protein 25 [Source:HGNC Symbol;Acc:HGNC:11132]	0.316	-1.6605	1.92222e-55	7.48232e-54	yes	down	15.13	14.66	13.68	5.11	4.78	4.09
ENSG00000132688	NES	nestin [Source:HGNC Symbol;Acc:HGNC:7756]	0.454	-1.13798	2.62134e-10	1.65932e-09	yes	down	1.85	1.65	1.77	0.75	0.73	0.77
ENSG00000132718	SYT11	synaptotagmin 11 [Source:HGNC Symbol;Acc:HGNC:19239]	0.201	-2.31246	0.000142629	0.000508031	yes	down	0.25	0.27	0.36	0.03	0.11	0.02
ENSG00000132912	DCTN4	dynactin subunit 4 [Source:HGNC Symbol;Acc:HGNC:15518]	0.451	-1.14737	4.20583e-46	1.26834e-44	yes	down	14.78	15.65	15.47	8.01	8.02	6.93
ENSG00000133026	MYH10	myosin heavy chain 10 [Source:HGNC Symbol;Acc:HGNC:7568]	0.21	-2.25261	0	0	yes	down	23.65	20.83	22.31	3.84	4.39	6.71
ENSG00000133067	LGR6	leucine rich repeat containing G protein-coupled receptor 6 [Source:HGNC Symbol;Acc:HGNC:19719]	0.219	-2.18807	3.44325e-67	1.80958e-65	yes	down	11.08	10.2	10.46	2.54	1.68	2.4
ENSG00000133083	DCLK1	doublecortin like kinase 1 [Source:HGNC Symbol;Acc:HGNC:2700]	0.287	-1.79911	1.33142e-09	7.97686e-09	yes	down	1.22	0.69	0.99	0.29	0.27	0.28
ENSG00000133519	ZDHHC8P1	ZDHHC8 pseudogene 1 [Source:HGNC Symbol;Acc:HGNC:26461]	0.418	-1.25853	1.33985e-11	9.37508e-11	yes	down	5.13	5.4	6.47	2.12	2.33	2.2
ENSG00000133935	ERG28	ergosterol biosynthesis 28 homolog [Source:HGNC Symbol;Acc:HGNC:1187]	0.184	-2.44196	9.53175e-86	6.99454e-84	yes	down	15.64	15.43	14.79	3.05	2.47	2.42
ENSG00000133937	GSC	goosecoid homeobox [Source:HGNC Symbol;Acc:HGNC:4612]	0.152	-2.72004	0.0210389	0.0495416	yes	down	0.19	0.76	0.83	0.26	0	0
ENSG00000134121	CHL1	cell adhesion molecule L1 like [Source:HGNC Symbol;Acc:HGNC:1939]	0.248	-2.01436	0.00365938	0.0102667	yes	down	0.46	0.86	0.52	0.3	0.02	0.01
ENSG00000134207	SYT6	synaptotagmin 6 [Source:HGNC Symbol;Acc:HGNC:18638]	0.466	-1.1005	9.61892e-13	7.28794e-12	yes	down	4.28	7.57	5.18	3.35	2.79	2.64
ENSG00000134259	NGF	nerve growth factor [Source:HGNC Symbol;Acc:HGNC:7808]	3.037	1.60281	0.0154072	0.037534	yes	up	0.32	0.63	0.21	1.08	1.01	1.11
ENSG00000134533	RERG	RAS like estrogen regulated growth inhibitor [Source:HGNC Symbol;Acc:HGNC:15980]	0.3	-1.73765	7.81186e-06	3.29732e-05	yes	down	1.43	1.33	1.77	0.43	0.52	0.53
ENSG00000134709	HOOK1	hook microtubule tethering protein 1 [Source:HGNC Symbol;Acc:HGNC:19884]	0.331	-1.59674	2.53907e-10	1.60929e-09	yes	down	1.76	0.98	1.18	0.62	0.42	0.62
ENSG00000134954	ETS1	ETS proto-oncogene 1, transcription factor [Source:HGNC Symbol;Acc:HGNC:3488]	2.562	1.35749	3.33368e-127	4.58681e-125	yes	up	12.18	10.37	10.05	25.13	25.01	25.74
ENSG00000134970	TMED7	transmembrane p24 trafficking protein 7 [Source:HGNC Symbol;Acc:HGNC:24253]	0.177	-2.50021	0	0	yes	down	37.81	42.93	40.01	7.09	6.5	6.93
ENSG00000135002	RFK	riboflavin kinase [Source:HGNC Symbol;Acc:HGNC:30324]	0.357	-1.48469	3.04615e-120	3.86881e-118	yes	down	39.36	40.33	39.28	12.63	12.66	14.32
ENSG00000135074	ADAM19	ADAM metallopeptidase domain 19 [Source:HGNC Symbol;Acc:HGNC:197]	2.045	1.03214	2.32891e-17	2.35903e-16	yes	up	1.63	2.4	2.07	3.68	4.97	4.47
ENSG00000135127	BICDL1	BICD family like cargo adaptor 1 [Source:HGNC Symbol;Acc:HGNC:28095]	0.324	-1.62636	6.26275e-27	1.00229e-25	yes	down	7.73	7.3	7.34	1.92	2.33	1.85
ENSG00000135205	CCDC146	coiled-coil domain containing 146 [Source:HGNC Symbol;Acc:HGNC:29296]	0.315	-1.66806	4.76659e-16	4.49288e-15	yes	down	3.18	5.09	4.36	1.26	1.19	1.57
ENSG00000135272	MDFIC	MyoD family inhibitor domain containing [Source:HGNC Symbol;Acc:HGNC:28870]	0.482	-1.05181	1.35192e-27	2.23028e-26	yes	down	9.11	7.45	10.33	5.49	5.93	5.14
ENSG00000135318	NT5E	5'-nucleotidase ecto [Source:HGNC Symbol;Acc:HGNC:8021]	0.205	-2.28726	3.3471e-109	3.62383e-107	yes	down	17.71	13.71	17.89	3.34	4.39	5
ENSG00000135324	MRAP2	melanocortin 2 receptor accessory protein 2 [Source:HGNC Symbol;Acc:HGNC:21232]	0.45	-1.15335	1.95985e-06	8.83313e-06	yes	down	2.58	3.04	2.84	1.17	1.28	1.12
ENSG00000135378	PRRG4	proline rich and Gla domain 4 [Source:HGNC Symbol;Acc:HGNC:30799]	0.257	-1.95843	1.76942e-05	7.1502e-05	yes	down	0.39	0.58	0.36	0.04	0.11	0.17
ENSG00000135424	ITGA7	integrin subunit alpha 7 [Source:HGNC Symbol;Acc:HGNC:6143]	0.437	-1.19554	0.000746451	0.00236782	yes	down	4.78	3.32	1.62	1.52	1.99	1.07
ENSG00000135436	FAM186B	family with sequence similarity 186 member B [Source:HGNC Symbol;Acc:HGNC:25296]	2.771	1.47021	0.017871	0.0428874	yes	up	0.23	0.11	0.59	0.57	0.61	0.31
ENSG00000135472	FAIM2	Fas apoptotic inhibitory molecule 2 [Source:HGNC Symbol;Acc:HGNC:17067]	0.181	-2.46264	0.014968	0.0365778	yes	down	0.06	0.81	0.17	0.33	0.02	0.01
ENSG00000135549	PKIB	cAMP-dependent protein kinase inhibitor beta [Source:HGNC Symbol;Acc:HGNC:9018]	0.317	-1.65889	0.0106143	0.0268619	yes	down	3.12	4.81	3.05	0.89	1.97	0.67
ENSG00000135636	DYSF	dysferlin [Source:HGNC Symbol;Acc:HGNC:3097]	0.339	-1.55894	0.0125008	0.031084	yes	down	0.18	0.21	0.11	0.07	0.06	0.17
ENSG00000135638	EMX1	empty spiracles homeobox 1 [Source:HGNC Symbol;Acc:HGNC:3340]	0.059	-4.0735	0.0142647	0.0350175	yes	down	0.12	0.02	0.51	0	0.03	0
ENSG00000135842	NIBAN1	niban apoptosis regulator 1 [Source:HGNC Symbol;Acc:HGNC:16784]	0.124	-3.00891	4.76171e-25	7.09352e-24	yes	down	1.82	1.91	1.06	0.19	0.19	0.36
ENSG00000136002	ARHGEF4	Rho guanine nucleotide exchange factor 4 [Source:HGNC Symbol;Acc:HGNC:684]	0.377	-1.40733	8.02567e-11	5.2758e-10	yes	down	2.47	2	2.37	1.32	0.77	0.97
ENSG00000136155	SCEL	sciellin [Source:HGNC Symbol;Acc:HGNC:10573]	0.318	-1.65273	1.68755e-11	1.1703e-10	yes	down	2.08	2.73	2.05	0.57	0.76	0.74
ENSG00000136156	ITM2B	integral membrane protein 2B [Source:HGNC Symbol;Acc:HGNC:6174]	0.39	-1.35679	1.57268e-159	3.17954e-157	yes	down	149.61	149.44	147.94	68.09	51.1	60.23
ENSG00000136161	RCBTB2	RCC1 and BTB domain containing protein 2 [Source:HGNC Symbol;Acc:HGNC:1914]	0.389	-1.36353	1.89304e-05	7.61097e-05	yes	down	1.29	1.21	1.42	0.87	0.67	0.47
ENSG00000136383	ALPK3	alpha kinase 3 [Source:HGNC Symbol;Acc:HGNC:17574]	0.396	-1.33509	0.00644732	0.0171972	yes	down	0.18	0.46	0.15	0.09	0.09	0.02
ENSG00000136754	ABI1	abl interactor 1 [Source:HGNC Symbol;Acc:HGNC:11320]	0.489	-1.03234	3.9348e-54	1.50502e-52	yes	down	22.93	23.37	26.72	10.6	11.11	10.73
ENSG00000136824	SMC2	structural maintenance of chromosomes 2 [Source:HGNC Symbol;Acc:HGNC:14011]	0.5	-1.00052	9.10389e-112	1.01907e-109	yes	down	27.49	25.95	24.58	12.35	12.43	12.44
ENSG00000136940	PDCL	phosducin like [Source:HGNC Symbol;Acc:HGNC:8770]	0.342	-1.54819	6.52148e-54	2.48481e-52	yes	down	12.87	14.3	13.61	5.25	3.54	4.42
ENSG00000136999	CCN3	cellular communication network factor 3 [Source:HGNC Symbol;Acc:HGNC:7885]	0.284	-1.81718	1.51912e-06	6.9399e-06	yes	down	1.65	1.06	1.32	0.46	0.32	0.3
ENSG00000137142	IGFBPL1	insulin like growth factor binding protein like 1 [Source:HGNC Symbol;Acc:HGNC:20081]	0.494	-1.01605	2.12628e-12	1.57547e-11	yes	down	4.1	4.57	4.17	1.92	1.87	2.18
ENSG00000137364	TPMT	thiopurine S-methyltransferase [Source:HGNC Symbol;Acc:HGNC:12014]	0.443	-1.17485	1.0433e-24	1.53004e-23	yes	down	8.4	8.38	9.71	3.75	3.98	3.54
ENSG00000137414	FAM8A1	family with sequence similarity 8 member A1 [Source:HGNC Symbol;Acc:HGNC:16372]	0.483	-1.04966	7.80766e-20	8.98856e-19	yes	down	5.13	5.99	4.92	2.41	2.41	2.46
ENSG00000137710	RDX	radixin [Source:HGNC Symbol;Acc:HGNC:9944]	0.486	-1.04221	1.35864e-184	3.24322e-182	yes	down	94.06	80.89	89.77	43.95	44.5	44.43
ENSG00000137726	FXYD6	FXYD domain containing ion transport regulator 6 [Source:HGNC Symbol;Acc:HGNC:4030]	0.316	-1.66369	0.00119158	0.00366312	yes	down	1.25	0.82	2.78	0.31	0.24	0.77
ENSG00000137965	IFI44	interferon induced protein 44 [Source:HGNC Symbol;Acc:HGNC:16938]	0.281	-1.83126	2.14986e-05	8.5722e-05	yes	down	1.83	1.61	1.8	1.26	0.83	0.55
ENSG00000138061	CYP1B1	cytochrome P450 family 1 subfamily B member 1 [Source:HGNC Symbol;Acc:HGNC:2597]	0.388	-1.36605	0	0	yes	down	98	104.11	101.6	39.78	38.45	39.82
ENSG00000138069	RAB1A	RAB1A, member RAS oncogene family [Source:HGNC Symbol;Acc:HGNC:9758]	0.267	-1.90559	0	0	yes	down	146.1	144.42	141.31	36.82	34.35	34.61
ENSG00000138180	CEP55	centrosomal protein 55 [Source:HGNC Symbol;Acc:HGNC:1161]	0.419	-1.25594	7.76002e-164	1.61841e-161	yes	down	61.78	66.85	67.57	24.91	25.93	25.43
ENSG00000138207	RBP4	retinol binding protein 4 [Source:HGNC Symbol;Acc:HGNC:9922]	0.375	-1.41477	1.48676e-14	1.28466e-13	yes	down	15.3	12.11	12.7	4.05	4.44	5.04
ENSG00000138386	NAB1	NGFI-A binding protein 1 [Source:HGNC Symbol;Acc:HGNC:7626]	0.462	-1.11397	9.23379e-52	3.31429e-50	yes	down	26.05	24.25	23.99	10.37	9.5	10.28
ENSG00000138413	IDH1	isocitrate dehydrogenase (NADP(+)) 1 [Source:HGNC Symbol;Acc:HGNC:5382]	0.139	-2.84413	0	0	yes	down	158.92	163.01	157.96	22.2	22.04	20.05
ENSG00000138496	PARP9	poly(ADP-ribose) polymerase family member 9 [Source:HGNC Symbol;Acc:HGNC:24118]	0.48	-1.0574	2.75268e-29	4.84359e-28	yes	down	12.28	12.25	11.61	5.18	5.27	5.74
ENSG00000138623	SEMA7A	semaphorin 7A (John Milton Hagen blood group) [Source:HGNC Symbol;Acc:HGNC:10741]	3.135	1.64864	1.67227e-05	6.78392e-05	yes	up	0.35	0.32	0.75	0.98	1.08	0.79
ENSG00000138642	HERC6	HECT and RLD domain containing E3 ubiquitin protein ligase family member 6 [Source:HGNC Symbol;Acc:HGNC:26072]	0.418	-1.25675	5.86525e-24	8.3423e-23	yes	down	8.16	7.38	5.71	2.47	4.27	2.68
ENSG00000138685	FGF2	fibroblast growth factor 2 [Source:HGNC Symbol;Acc:HGNC:3676]	0.471	-1.08679	3.44803e-44	9.75941e-43	yes	down	10.14	11.01	9.98	4.22	4.33	5.56
ENSG00000138750	NUP54	nucleoporin 54 [Source:HGNC Symbol;Acc:HGNC:17359]	0.402	-1.31433	1.1186e-50	3.85562e-49	yes	down	21.73	24.99	25.22	9.37	9.71	11.87
ENSG00000138758	SEPTIN11	septin 11 [Source:HGNC Symbol;Acc:HGNC:25589]	0.484	-1.04805	9.04528e-89	6.94628e-87	yes	down	32.05	28.5	25.98	10.31	10.67	23.1
ENSG00000138760	SCARB2	scavenger receptor class B member 2 [Source:HGNC Symbol;Acc:HGNC:1665]	0.369	-1.43691	1.05441e-172	2.29573e-170	yes	down	33.81	38.1	36.19	15.93	16.09	16.84
ENSG00000139291	TMEM19	transmembrane protein 19 [Source:HGNC Symbol;Acc:HGNC:25605]	0.454	-1.14052	2.60775e-49	8.59691e-48	yes	down	19.55	21.98	21.43	11.75	9.81	13.66
ENSG00000139344	AMDHD1	amidohydrolase domain containing 1 [Source:HGNC Symbol;Acc:HGNC:28577]	0.389	-1.36165	2.277e-13	1.80025e-12	yes	down	5.68	5.53	6.55	2.8	2.55	2.96
ENSG00000139508	SLC46A3	solute carrier family 46 member 3 [Source:HGNC Symbol;Acc:HGNC:27501]	0.436	-1.19615	1.56186e-14	1.3472e-13	yes	down	4.37	4.47	4.63	2.12	1.67	1.6
ENSG00000139726	DENR	density regulated re-initiation and release factor [Source:HGNC Symbol;Acc:HGNC:2769]	0.498	-1.00659	5.19412e-107	5.44503e-105	yes	down	57.12	58.99	57.17	29.37	29.84	25.62
ENSG00000139865	TTC6	tetratricopeptide repeat domain 6 [Source:HGNC Symbol;Acc:HGNC:19739]	0.474	-1.07702	0.0171835	0.0414131	yes	down	1	0.55	0.67	0.07	0.81	0.28
ENSG00000140025	EFCAB11	EF-hand calcium binding domain 11 [Source:HGNC Symbol;Acc:HGNC:20357]	0.463	-1.11166	6.9125e-13	5.29816e-12	yes	down	12.21	15.92	12.92	11.03	12.49	9.43
ENSG00000140057	AK7	adenylate kinase 7 [Source:HGNC Symbol;Acc:HGNC:20091]	0.492	-1.02304	3.36964e-09	1.95785e-08	yes	down	4.43	4.66	5.61	2.39	1.78	3.12
ENSG00000140104	CLBA1	clathrin binding box of aftiphilin containing 1 [Source:HGNC Symbol;Acc:HGNC:20126]	2.063	1.04441	1.78046e-32	3.52059e-31	yes	up	15.98	11.26	11.11	23.99	21.18	26.15
ENSG00000140299	BNIP2	BCL2 interacting protein 2 [Source:HGNC Symbol;Acc:HGNC:1083]	0.391	-1.35508	8.6316e-137	1.36814e-134	yes	down	57.26	62.07	60.41	25.52	22.67	21.58
ENSG00000140323	DISP2	dispatched RND transporter family member 2 [Source:HGNC Symbol;Acc:HGNC:19712]	0.436	-1.19765	0.00294892	0.00844687	yes	down	0.41	0.22	0.79	0.19	0.09	0.62
ENSG00000140543	DET1	DET1 partner of COP1 E3 ubiquitin ligase [Source:HGNC Symbol;Acc:HGNC:25477]	2.194	1.13388	3.29057e-11	2.23045e-10	yes	up	1.88	4	2.98	7.08	5.82	6.15
ENSG00000140682	TGFB1I1	transforming growth factor beta 1 induced transcript 1 [Source:HGNC Symbol;Acc:HGNC:11767]	0.351	-1.50902	9.90875e-34	2.04929e-32	yes	down	15.37	15.77	14.41	5.51	4.07	4.87
ENSG00000141338	ABCA8	ATP binding cassette subfamily A member 8 [Source:HGNC Symbol;Acc:HGNC:38]	0.293	-1.76913	0.0164121	0.0397327	yes	down	0.62	0.8	0.33	0.05	0.22	0.03
ENSG00000141429	GALNT1	polypeptide N-acetylgalactosaminyltransferase 1 [Source:HGNC Symbol;Acc:HGNC:4123]	0.239	-2.06514	0	0	yes	down	39.96	42.25	42.45	11.41	10.27	8.77
ENSG00000141447	OSBPL1A	oxysterol binding protein like 1A [Source:HGNC Symbol;Acc:HGNC:16398]	0.456	-1.13253	3.70277e-21	4.61402e-20	yes	down	12.15	9.23	11	5.24	6.48	5.81
ENSG00000141542	RAB40B	RAB40B, member RAS oncogene family [Source:HGNC Symbol;Acc:HGNC:18284]	0.463	-1.1112	1.0546e-10	6.87552e-10	yes	down	7.09	7.58	5.81	2.83	2.76	2.57
ENSG00000141576	RNF157	ring finger protein 157 [Source:HGNC Symbol;Acc:HGNC:29402]	0.171	-2.55092	4.11753e-52	1.49689e-50	yes	down	4.18	5	5.6	1.29	1.14	2.82
ENSG00000141837	CACNA1A	calcium voltage-gated channel subunit alpha1 A [Source:HGNC Symbol;Acc:HGNC:1388]	0.315	-1.6662	0.0150057	0.036664	yes	down	0.6	0.78	0.31	0.21	0.19	0.21
ENSG00000142303	ADAMTS10	ADAM metallopeptidase with thrombospondin type 1 motif 10 [Source:HGNC Symbol;Acc:HGNC:13201]	0.471	-1.08672	2.0181e-63	9.97121e-62	yes	down	40.93	39.12	36.67	19.41	17.78	13.87
ENSG00000142632	ARHGEF19	Rho guanine nucleotide exchange factor 19 [Source:HGNC Symbol;Acc:HGNC:26604]	0.488	-1.03404	6.32832e-08	3.27542e-07	yes	down	7.3	4.73	4.94	1.67	3.14	3.22
ENSG00000143127	ITGA10	integrin subunit alpha 10 [Source:HGNC Symbol;Acc:HGNC:6135]	0.354	-1.50019	0.000307138	0.00104147	yes	down	0.57	0.62	0.67	0.1	0.63	0.21
ENSG00000143333	RGS16	regulator of G protein signaling 16 [Source:HGNC Symbol;Acc:HGNC:9997]	4.358	2.12382	5.12919e-05	0.000193903	yes	up	0.08	0.23	0.23	0.6	0.82	0.8
ENSG00000143416	SELENBP1	selenium binding protein 1 [Source:HGNC Symbol;Acc:HGNC:10719]	0.397	-1.33109	3.1686e-33	6.43892e-32	yes	down	23.44	19.19	22.37	9.28	8.67	8.82
ENSG00000143418	CERS2	ceramide synthase 2 [Source:HGNC Symbol;Acc:HGNC:14076]	0.271	-1.88284	0	0	yes	down	135.84	137.86	141.27	35.86	36.21	39.97
ENSG00000143458	GABPB2	GA binding protein transcription factor subunit beta 2 [Source:HGNC Symbol;Acc:HGNC:28441]	2.052	1.03732	4.46794e-22	5.86247e-21	yes	up	3.7	3.93	3.31	6.81	5.38	4.6
ENSG00000143473	KCNH1	potassium voltage-gated channel subfamily H member 1 [Source:HGNC Symbol;Acc:HGNC:6250]	2.448	1.29166	3.54329e-12	2.57437e-11	yes	up	0.67	0.78	1.19	18.1	17.97	6.05
ENSG00000143549	TPM3	tropomyosin 3 [Source:HGNC Symbol;Acc:HGNC:12012]	0.199	-2.33003	0	0	yes	down	365.25	363.6	369.61	79.62	64.17	68.85
ENSG00000143776	CDC42BPA	CDC42 binding protein kinase alpha [Source:HGNC Symbol;Acc:HGNC:1737]	0.476	-1.07012	5.06817e-109	5.45737e-107	yes	down	13.89	14.81	14.12	6.34	6.45	5.89
ENSG00000143797	MBOAT2	membrane bound O-acyltransferase domain containing 2 [Source:HGNC Symbol;Acc:HGNC:25193]	0.477	-1.06786	3.00712e-26	4.69134e-25	yes	down	13.62	10.5	9.06	7.02	6.31	5.97
ENSG00000143845	ETNK2	ethanolamine kinase 2 [Source:HGNC Symbol;Acc:HGNC:25575]	0.439	-1.18706	1.84094e-06	8.32184e-06	yes	down	3.47	2.32	2.72	1.1	0.98	1.56
ENSG00000143878	RHOB	ras homolog family member B [Source:HGNC Symbol;Acc:HGNC:668]	2.29	1.19504	1.73365e-190	4.34794e-188	yes	up	52.94	48.52	51.75	114.52	109.7	105.57
ENSG00000143919	CAMKMT	calmodulin-lysine N-methyltransferase [Source:HGNC Symbol;Acc:HGNC:26276]	0.405	-1.30514	1.55814e-08	8.53511e-08	yes	down	5.06	5.57	7.94	7.63	2.88	15.46
ENSG00000144057	ST6GAL2	ST6 beta-galactoside alpha-2,6-sialyltransferase 2 [Source:HGNC Symbol;Acc:HGNC:10861]	0.378	-1.40282	2.21527e-28	3.78046e-27	yes	down	7.15	3.58	7.9	1.03	2.27	2.06
ENSG00000144152	FBLN7	fibulin 7 [Source:HGNC Symbol;Acc:HGNC:26740]	0.164	-2.60634	0.000483038	0.00158111	yes	down	0.59	0.79	0.58	0.07	0.06	0.3
ENSG00000144228	SPOPL	speckle type BTB/POZ protein like [Source:HGNC Symbol;Acc:HGNC:27934]	0.311	-1.6851	7.39407e-39	1.81986e-37	yes	down	5.03	3.93	4.48	1.46	1.57	3.46
ENSG00000144354	CDCA7	cell division cycle associated 7 [Source:HGNC Symbol;Acc:HGNC:14628]	0.494	-1.01867	1.24453e-57	5.19112e-56	yes	down	36.83	42.25	39.8	19.46	18.49	16.69
ENSG00000144476	ACKR3	atypical chemokine receptor 3 [Source:HGNC Symbol;Acc:HGNC:23692]	2.074	1.05207	0.000445055	0.00146769	yes	up	1.18	1.41	0.8	1.92	1.89	1.64
ENSG00000144642	RBMS3	RNA binding motif single stranded interacting protein 3 [Source:HGNC Symbol;Acc:HGNC:13427]	0.462	-1.11527	0.0133923	0.0330727	yes	down	0.78	1.27	0.46	0.09	0.36	0.44
ENSG00000144843	ADPRH	ADP-ribosylarginine hydrolase [Source:HGNC Symbol;Acc:HGNC:269]	0.292	-1.77745	2.65428e-11	1.81405e-10	yes	down	2.16	2.38	2.21	0.42	1.06	0.83
ENSG00000144893	MED12L	mediator complex subunit 12L [Source:HGNC Symbol;Acc:HGNC:16050]	0.449	-1.15515	0.000972415	0.00302646	yes	down	0.5	0.49	0.94	0.17	0.31	0.52
ENSG00000144959	NCEH1	neutral cholesterol ester hydrolase 1 [Source:HGNC Symbol;Acc:HGNC:29260]	0.253	-1.98558	2.6648e-209	7.33301e-207	yes	down	25.17	25.99	23.35	6.19	6.23	6.3
ENSG00000145349	CAMK2D	calcium/calmodulin dependent protein kinase II delta [Source:HGNC Symbol;Acc:HGNC:1462]	0.482	-1.05319	6.3114e-62	2.98443e-60	yes	down	23.31	23.57	22.54	8.8	10.94	13.8
ENSG00000145491	ROPN1L	rhophilin associated tail protein 1 like [Source:HGNC Symbol;Acc:HGNC:24060]	2.786	1.4784	0.000163016	0.000575625	yes	up	0.91	1.65	1.06	4.77	3.23	1.91
ENSG00000145604	SKP2	S-phase kinase associated protein 2 [Source:HGNC Symbol;Acc:HGNC:10901]	2.768	1.46871	1.93447e-94	1.6592e-92	yes	up	10.26	11.34	10.24	25.94	29.94	24.11
ENSG00000145685	LHFPL2	LHFPL tetraspan subfamily member 2 [Source:HGNC Symbol;Acc:HGNC:6588]	0.433	-1.20899	4.67043e-102	4.55839e-100	yes	down	31.87	35.47	35.67	18.52	18.99	16.86
ENSG00000145911	N4BP3	NEDD4 binding protein 3 [Source:HGNC Symbol;Acc:HGNC:29852]	0.442	-1.17787	0.00453909	0.0124803	yes	down	0.31	0.6	0.29	0.11	0.19	0.2
ENSG00000145920	CPLX2	complexin 2 [Source:HGNC Symbol;Acc:HGNC:2310]	0.418	-1.25868	0	0	yes	down	719.74	699.84	725.22	275.27	283.34	280.47
ENSG00000146109	ABT1	activator of basal transcription 1 [Source:HGNC Symbol;Acc:HGNC:17369]	0.492	-1.02453	1.56451e-20	1.86958e-19	yes	down	8.64	9.94	10.13	4.31	4.74	4.21
ENSG00000146281	PM20D2	peptidase M20 domain containing 2 [Source:HGNC Symbol;Acc:HGNC:21408]	2.04	1.02828	5.34595e-66	2.73693e-64	yes	up	11.95	13.96	11.92	25.08	25.02	22.47
ENSG00000146678	IGFBP1	insulin like growth factor binding protein 1 [Source:HGNC Symbol;Acc:HGNC:5469]	0.492	-1.02429	5.38371e-19	5.97242e-18	yes	down	19.54	22.8	20.09	11.15	8.72	8.96
ENSG00000146700	SSC4D	scavenger receptor cysteine rich family member with 4 domains [Source:HGNC Symbol;Acc:HGNC:14461]	2.669	1.41636	0.0182098	0.0436211	yes	up	0.32	0.28	0.18	0.9	0.76	0.74
ENSG00000146966	DENND2A	DENN domain containing 2A [Source:HGNC Symbol;Acc:HGNC:22212]	0.382	-1.38859	0.0080299	0.0209365	yes	down	0.81	0.44	1.18	0.14	0.13	0.18
ENSG00000147124	ZNF41	zinc finger protein 41 [Source:HGNC Symbol;Acc:HGNC:13107]	0.281	-1.83162	3.20263e-28	5.40952e-27	yes	down	3.46	3.64	5.22	1.1	0.95	1.1
ENSG00000147180	ZNF711	zinc finger protein 711 [Source:HGNC Symbol;Acc:HGNC:13128]	0.43	-1.21732	7.35743e-10	4.5089e-09	yes	down	1.93	2.39	2.66	0.98	0.81	1.02
ENSG00000147251	DOCK11	dedicator of cytokinesis 11 [Source:HGNC Symbol;Acc:HGNC:23483]	0.497	-1.00991	9.75948e-12	6.89111e-11	yes	down	2.76	3.72	2.63	1.16	2.35	1.44
ENSG00000147649	MTDH	metadherin [Source:HGNC Symbol;Acc:HGNC:29608]	0.462	-1.11459	7.22579e-197	1.88375e-194	yes	down	54.68	58.51	57.36	23.24	24.84	23.13
ENSG00000147654	EBAG9	estrogen receptor binding site associated antigen 9 [Source:HGNC Symbol;Acc:HGNC:3123]	0.233	-2.10319	3.34392e-64	1.66465e-62	yes	down	30.47	33.5	25.61	4.37	5.42	5.69
ENSG00000147689	FAM83A	family with sequence similarity 83 member A [Source:HGNC Symbol;Acc:HGNC:28210]	0.489	-1.03301	1.04065e-05	4.32432e-05	yes	down	2.17	1.54	1.75	0.6	1.49	0.84
ENSG00000147912	FBXO10	F-box protein 10 [Source:HGNC Symbol;Acc:HGNC:13589]	2.067	1.04765	4.40781e-16	4.16462e-15	yes	up	2.81	2.73	2.33	5.64	4.44	4.42
ENSG00000148053	NTRK2	neurotrophic receptor tyrosine kinase 2 [Source:HGNC Symbol;Acc:HGNC:8032]	37.535	5.23016	0.00225677	0.00659294	yes	up	0	0	0	0.02	0.13	0.01
ENSG00000148090	AUH	AU RNA binding methylglutaconyl-CoA hydratase [Source:HGNC Symbol;Acc:HGNC:890]	0.447	-1.16276	8.32955e-18	8.58655e-17	yes	down	12.35	13.2	13.13	5.35	5.76	5.64
ENSG00000148110	MFSD14B	major facilitator superfamily domain containing 14B [Source:HGNC Symbol;Acc:HGNC:23376]	0.483	-1.04929	9.75462e-73	5.68436e-71	yes	down	36.42	39	34.46	16.76	18.02	15.39
ENSG00000148700	ADD3	adducin 3 [Source:HGNC Symbol;Acc:HGNC:245]	0.183	-2.44901	1.49817e-91	1.20175e-89	yes	down	10.8	13.34	9.81	1.83	1.74	1.25
ENSG00000148943	LIN7C	lin-7 homolog C, crumbs cell polarity complex component [Source:HGNC Symbol;Acc:HGNC:17789]	0.358	-1.48063	1.85232e-54	7.09864e-53	yes	down	9.3	8.54	8.38	2.66	3.13	3.03
ENSG00000149084	HSD17B12	hydroxysteroid 17-beta dehydrogenase 12 [Source:HGNC Symbol;Acc:HGNC:18646]	0.298	-1.74659	4.41306e-176	9.82426e-174	yes	down	45.95	49	44.99	15.3	12.64	15.11
ENSG00000149929	HIRIP3	HIRA interacting protein 3 [Source:HGNC Symbol;Acc:HGNC:4917]	0.38	-1.3959	1.66386e-48	5.32568e-47	yes	down	27.37	29.41	27.52	13.37	10.8	9.82
ENSG00000150054	MPP7	membrane palmitoylated protein 7 [Source:HGNC Symbol;Acc:HGNC:26542]	0.092	-3.44518	0.0140987	0.0346314	yes	down	0.06	0.1	0.34	0.01	0	0.03
ENSG00000150995	ITPR1	inositol 1,4,5-trisphosphate receptor type 1 [Source:HGNC Symbol;Acc:HGNC:6180]	0.455	-1.13666	9.11879e-19	9.93788e-18	yes	down	5.45	3.52	3.95	1.86	2.08	1.85
ENSG00000151012	SLC7A11	solute carrier family 7 member 11 [Source:HGNC Symbol;Acc:HGNC:11059]	0.437	-1.19402	0	0	yes	down	45.33	46.99	45.66	18.68	19.29	18.94
ENSG00000151247	EIF4E	eukaryotic translation initiation factor 4E [Source:HGNC Symbol;Acc:HGNC:3287]	0.489	-1.03144	4.15209e-59	1.81601e-57	yes	down	88.69	94.81	98.27	50.26	45.64	56.63
ENSG00000151414	NEK7	NIMA related kinase 7 [Source:HGNC Symbol;Acc:HGNC:13386]	0.181	-2.46808	8.38936e-122	1.08639e-119	yes	down	12.79	14.51	12.23	2.14	2.34	7.68
ENSG00000151470	C4orf33	chromosome 4 open reading frame 33 [Source:HGNC Symbol;Acc:HGNC:27025]	0.272	-1.87965	1.73957e-19	1.965e-18	yes	down	8.63	12.7	9.08	0.71	0.6	3.23
ENSG00000151689	INPP1	inositol polyphosphate-1-phosphatase [Source:HGNC Symbol;Acc:HGNC:6071]	0.472	-1.08437	4.00247e-11	2.69182e-10	yes	down	8.65	8.52	12.23	4.94	7.64	3.09
ENSG00000151790	TDO2	tryptophan 2,3-dioxygenase [Source:HGNC Symbol;Acc:HGNC:11708]	0.342	-1.54596	6.93264e-05	0.000257656	yes	down	1.76	2.96	3.21	1.51	0.98	0.81
ENSG00000151883	PARP8	poly(ADP-ribose) polymerase family member 8 [Source:HGNC Symbol;Acc:HGNC:26124]	0.454	-1.138	0.0166501	0.04025	yes	down	1	0.75	0.46	0.73	0.14	0.74
ENSG00000152291	TGOLN2	trans-golgi network protein 2 [Source:HGNC Symbol;Acc:HGNC:15450]	0.47	-1.08816	2.24548e-284	8.89795e-282	yes	down	90.93	95.68	91.66	44	43.9	42.43
ENSG00000152402	GUCY1A2	guanylate cyclase 1 soluble subunit alpha 2 [Source:HGNC Symbol;Acc:HGNC:4684]	0.458	-1.12593	1.7972e-05	7.25213e-05	yes	down	0.25	0.31	0.32	0.55	0.15	0.38
ENSG00000152558	TMEM123	transmembrane protein 123 [Source:HGNC Symbol;Acc:HGNC:30138]	0.414	-1.27131	0	0	yes	down	145.73	154.24	145.56	56.97	62.69	65.93
ENSG00000152601	MBNL1	muscleblind like splicing regulator 1 [Source:HGNC Symbol;Acc:HGNC:6923]	0.353	-1.50197	2.0905e-277	7.96519e-275	yes	down	56.09	59.35	51.31	18.03	20.55	17.87
ENSG00000152700	SAR1B	secretion associated Ras related GTPase 1B [Source:HGNC Symbol;Acc:HGNC:10535]	0.284	-1.81756	3.63874e-129	5.18665e-127	yes	down	36.69	35.02	34.64	6.93	8.3	8.53
ENSG00000153132	CLGN	calmegin [Source:HGNC Symbol;Acc:HGNC:2060]	0.289	-1.78932	8.33459e-36	1.83278e-34	yes	down	7.62	9.04	9.21	2.12	2.73	2.04
ENSG00000153208	MERTK	MER proto-oncogene, tyrosine kinase [Source:HGNC Symbol;Acc:HGNC:7027]	0.496	-1.01234	2.97144e-05	0.000115755	yes	down	2.25	2.06	1.98	1.31	1.02	0.91
ENSG00000153404	PLEKHG4B	pleckstrin homology and RhoGEF domain containing G4B [Source:HGNC Symbol;Acc:HGNC:29399]	0.333	-1.58645	4.26235e-06	1.84832e-05	yes	down	0.46	0.84	0.38	0.11	0.11	0.18
ENSG00000153574	RPIA	ribose 5-phosphate isomerase A [Source:HGNC Symbol;Acc:HGNC:10297]	3.192	1.67451	2.18688e-119	2.72507e-117	yes	up	13.79	13.53	14	43.03	40.31	40.68
ENSG00000153814	JAZF1	JAZF zinc finger 1 [Source:HGNC Symbol;Acc:HGNC:28917]	0.286	-1.80592	1.01204e-07	5.15994e-07	yes	down	1.83	2.13	2.27	0.34	0.5	1.82
ENSG00000153823	PID1	phosphotyrosine interaction domain containing 1 [Source:HGNC Symbol;Acc:HGNC:26084]	0.438	-1.18996	0.000954156	0.00297524	yes	down	1.16	1.75	0.9	0.45	0.36	0.47
ENSG00000153956	CACNA2D1	calcium voltage-gated channel auxiliary subunit alpha2delta 1 [Source:HGNC Symbol;Acc:HGNC:1399]	0.364	-1.45905	1.07146e-121	1.37849e-119	yes	down	14.59	14.25	17.51	7.46	9.16	5.65
ENSG00000154016	GRAP	GRB2 related adaptor protein [Source:HGNC Symbol;Acc:HGNC:4562]	0.154	-2.69968	0.00647397	0.017259	yes	down	0.37	0.7	0.31	0	0.12	0.04
ENSG00000154099	DNAAF1	dynein axonemal assembly factor 1 [Source:HGNC Symbol;Acc:HGNC:30539]	2.532	1.34041	0.00506597	0.0138093	yes	up	0.17	0.19	0.35	0.38	1.07	0.53
ENSG00000154118	JPH3	junctophilin 3 [Source:HGNC Symbol;Acc:HGNC:14203]	0.344	-1.54086	0.0010806	0.00334216	yes	down	0.4	0.42	0.42	0.18	0.2	0.13
ENSG00000154127	UBASH3B	ubiquitin associated and SH3 domain containing B [Source:HGNC Symbol;Acc:HGNC:29884]	0.44	-1.1834	1.29089e-129	1.8669e-127	yes	down	19.09	19.24	18.62	11.29	13.16	8.17
ENSG00000154175	ABI3BP	ABI family member 3 binding protein [Source:HGNC Symbol;Acc:HGNC:17265]	0.333	-1.58834	0.0118757	0.0296825	yes	down	0.16	0.47	0.62	0.44	0.08	0.11
ENSG00000154252	GAL3ST2	galactose-3-O-sulfotransferase 2 [Source:HGNC Symbol;Acc:HGNC:24869]	0.066	-3.91522	0.00286419	0.00821486	yes	down	0.79	0.28	0.43	0.09	0	0
ENSG00000154310	TNIK	TRAF2 and NCK interacting kinase [Source:HGNC Symbol;Acc:HGNC:30765]	0.465	-1.10614	3.32797e-08	1.76538e-07	yes	down	1.71	1.2	2.1	1.17	1.27	0.93
ENSG00000154358	OBSCN	obscurin, cytoskeletal calmodulin and titin-interacting RhoGEF [Source:HGNC Symbol;Acc:HGNC:15719]	0.472	-1.08412	3.41836e-46	1.03559e-44	yes	down	12.88	11.57	10.27	4.74	6.69	6.59
ENSG00000154359	LONRF1	LON peptidase N-terminal domain and ring finger 1 [Source:HGNC Symbol;Acc:HGNC:26302]	0.497	-1.01	4.00231e-11	2.69182e-10	yes	down	6.9	6.96	5.28	2.43	2.81	2.83
ENSG00000154678	PDE1C	phosphodiesterase 1C [Source:HGNC Symbol;Acc:HGNC:8776]	0.486	-1.04035	6.48824e-17	6.42115e-16	yes	down	5	7.43	5.62	2.96	3.35	3.15
ENSG00000154727	GABPA	GA binding protein transcription factor subunit alpha [Source:HGNC Symbol;Acc:HGNC:4071]	0.473	-1.07961	1.111e-29	1.99385e-28	yes	down	7.86	8.39	8.52	5.1	3.17	3.64
ENSG00000154760	SLFN13	schlafen family member 13 [Source:HGNC Symbol;Acc:HGNC:26481]	0.473	-1.07892	2.67446e-27	4.3505e-26	yes	down	11.68	11.07	9.66	6.42	4.35	4.07
ENSG00000154864	PIEZO2	piezo type mechanosensitive ion channel component 2 [Source:HGNC Symbol;Acc:HGNC:26270]	0.472	-1.08333	2.84649e-05	0.000111238	yes	down	0.52	0.63	0.69	0.2	0.52	1.02
ENSG00000155093	PTPRN2	protein tyrosine phosphatase receptor type N2 [Source:HGNC Symbol;Acc:HGNC:9677]	0.111	-3.17244	5.85837e-18	6.12193e-17	yes	down	1.01	1.46	1.11	0.14	0.14	0.16
ENSG00000155111	CDK19	cyclin dependent kinase 19 [Source:HGNC Symbol;Acc:HGNC:19338]	0.203	-2.30297	1.54516e-67	8.20756e-66	yes	down	5.98	5.51	5.74	1.19	2.4	1.04
ENSG00000155495	MAGEC1	MAGE family member C1 [Source:HGNC Symbol;Acc:HGNC:6812]	0.063	-3.98543	0.0146176	0.0357996	yes	down	0.14	0.15	0.08	0	0.01	0
ENSG00000155850	SLC26A2	solute carrier family 26 member 2 [Source:HGNC Symbol;Acc:HGNC:10994]	0.496	-1.01037	1.68119e-33	3.44819e-32	yes	down	5.6	6.81	6.44	2.79	2.85	3.12
ENSG00000156273	BACH1	BTB domain and CNC homolog 1 [Source:HGNC Symbol;Acc:HGNC:935]	0.498	-1.00577	3.86209e-20	4.51976e-19	yes	down	7.04	6.51	4.76	3.23	3.56	3.9
ENSG00000156531	PHF6	PHD finger protein 6 [Source:HGNC Symbol;Acc:HGNC:18145]	0.387	-1.36988	1.55184e-89	1.19636e-87	yes	down	17	20.92	19.34	6.43	6.71	6.86
ENSG00000157064	NMNAT2	nicotinamide nucleotide adenylyltransferase 2 [Source:HGNC Symbol;Acc:HGNC:16789]	0.49	-1.03031	0.000612911	0.00197201	yes	down	0.55	2.85	1.83	0.27	0.31	0.42
ENSG00000157388	CACNA1D	calcium voltage-gated channel subunit alpha1 D [Source:HGNC Symbol;Acc:HGNC:1391]	0.455	-1.13466	4.74234e-22	6.21429e-21	yes	down	7.96	8.51	6.77	4.75	3.43	4.86
ENSG00000157423	HYDIN	HYDIN axonemal central pair apparatus protein [Source:HGNC Symbol;Acc:HGNC:19368]	3.398	1.76472	1.61764e-05	6.57306e-05	yes	up	0.67	0.28	0.24	0.75	0.97	0.75
ENSG00000157510	AFAP1L1	actin filament associated protein 1 like 1 [Source:HGNC Symbol;Acc:HGNC:26714]	0.453	-1.14202	1.05775e-11	7.44217e-11	yes	down	3.15	3.49	4.09	1.46	1.55	1.9
ENSG00000157601	MX1	MX dynamin like GTPase 1 [Source:HGNC Symbol;Acc:HGNC:7532]	0.493	-1.01898	1.04256e-08	5.7796e-08	yes	down	4.64	5.3	5.35	1.81	2.63	2.6
ENSG00000157851	DPYSL5	dihydropyrimidinase like 5 [Source:HGNC Symbol;Acc:HGNC:20637]	0.388	-1.36403	2.96337e-21	3.70899e-20	yes	down	3.81	3.49	3.68	1.98	1.23	1.7
ENSG00000157870	PRXL2B	peroxiredoxin like 2B [Source:HGNC Symbol;Acc:HGNC:28390]	0.468	-1.09502	5.35908e-27	8.61147e-26	yes	down	14.41	13.95	12.85	6.22	5.5	5.71
ENSG00000157890	MEGF11	multiple EGF like domains 11 [Source:HGNC Symbol;Acc:HGNC:29635]	0.402	-1.31517	0.00232538	0.00678239	yes	down	0.35	0.38	0.79	0.27	0.21	0.33
ENSG00000158023	CFAP251	cilia and flagella associated protein 251 [Source:HGNC Symbol;Acc:HGNC:28506]	2.095	1.067	0.0121145	0.0302184	yes	up	0.49	1.29	0.35	0.76	0.53	1.23
ENSG00000158109	TPRG1L	tumor protein p63 regulated 1 like [Source:HGNC Symbol;Acc:HGNC:27007]	2.233	1.15928	1.0788e-58	4.65669e-57	yes	up	12.34	12.44	12.1	26.98	25.76	24.66
ENSG00000158164	TMSB15A	thymosin beta 15a [Source:HGNC Symbol;Acc:HGNC:30744]	0.028	-5.17723	0.00131543	0.00401148	yes	down	0.45	1.06	1.69	0	0	0
ENSG00000158373	H2BC5	H2B clustered histone 5 [Source:HGNC Symbol;Acc:HGNC:4747]	0.231	-2.11204	3.39882e-22	4.48042e-21	yes	down	22.77	17.06	27.27	7.78	5.99	3.99
ENSG00000158427	TMSB15B	thymosin beta 15B [Source:HGNC Symbol;Acc:HGNC:28612]	0.393	-1.34667	0.00187937	0.00556175	yes	down	1.58	1.45	1.82	0.43	0.53	1.38
ENSG00000158435	CNOT11	CCR4-NOT transcription complex subunit 11 [Source:HGNC Symbol;Acc:HGNC:25217]	0.391	-1.35467	1.75202e-75	1.0916e-73	yes	down	29.87	33.89	32.3	15.5	11.43	10.56
ENSG00000158486	DNAH3	dynein axonemal heavy chain 3 [Source:HGNC Symbol;Acc:HGNC:2949]	0.398	-1.33045	0.0155694	0.0379056	yes	down	0.4	0.44	0.35	0.11	0.27	0.19
ENSG00000158813	EDA	ectodysplasin A [Source:HGNC Symbol;Acc:HGNC:3157]	0.388	-1.36516	0.00948012	0.0242674	yes	down	0.41	0.43	0.22	0.2	0.09	0.19
ENSG00000159167	STC1	stanniocalcin 1 [Source:HGNC Symbol;Acc:HGNC:11373]	0.374	-1.41697	3.03126e-16	2.88881e-15	yes	down	3.85	4.61	4.62	1.4	1.14	2.41
ENSG00000159388	BTG2	BTG anti-proliferation factor 2 [Source:HGNC Symbol;Acc:HGNC:1131]	2.166	1.11535	4.68011e-49	1.52763e-47	yes	up	10.15	10.93	11.13	23.11	20.24	23.09
ENSG00000159450	TCHH	trichohyalin [Source:HGNC Symbol;Acc:HGNC:11791]	0.209	-2.25869	7.08074e-06	2.99895e-05	yes	down	0.33	0.22	0.28	0.06	0.05	0.06
ENSG00000159713	TPPP3	tubulin polymerization promoting protein family member 3 [Source:HGNC Symbol;Acc:HGNC:24162]	0.442	-1.17883	2.7719e-19	3.1028e-18	yes	down	22.66	23.12	25.04	10.18	10.36	8.41
ENSG00000159753	CARMIL2	capping protein regulator and myosin 1 linker 2 [Source:HGNC Symbol;Acc:HGNC:27089]	0.377	-1.40669	0.00918393	0.0236191	yes	down	0.49	1.49	0.46	0.13	0.24	0.26
ENSG00000160182	TFF1	trefoil factor 1 [Source:HGNC Symbol;Acc:HGNC:11755]	0.254	-1.97523	4.33541e-08	2.27905e-07	yes	down	19.99	14.51	21.11	6.77	1.68	4.89
ENSG00000160191	PDE9A	phosphodiesterase 9A [Source:HGNC Symbol;Acc:HGNC:8795]	0.395	-1.3413	1.22555e-08	6.75996e-08	yes	down	4.06	4.33	4.04	1.65	1.81	2.44
ENSG00000160255	ITGB2	integrin subunit beta 2 [Source:HGNC Symbol;Acc:HGNC:6155]	0.477	-1.06886	2.71896e-09	1.59286e-08	yes	down	4.43	4.18	4.28	2.25	1.84	1.67
ENSG00000160345	C9orf116	chromosome 9 open reading frame 116 [Source:HGNC Symbol;Acc:HGNC:28435]	2.361	1.23956	6.69756e-19	7.36805e-18	yes	up	15.21	15.5	14.64	34.6	32.09	34.8
ENSG00000160712	IL6R	interleukin 6 receptor [Source:HGNC Symbol;Acc:HGNC:6019]	2.047	1.03352	8.05758e-23	1.09047e-21	yes	up	2.87	4.16	4.13	6.6	10.4	5.69
ENSG00000160886	LY6K	lymphocyte antigen 6 family member K [Source:HGNC Symbol;Acc:HGNC:24225]	2.701	1.43352	1.98759e-06	8.95408e-06	yes	up	1.19	1.6	1.4	3.8	4.31	3.86
ENSG00000161249	DMKN	dermokine [Source:HGNC Symbol;Acc:HGNC:25063]	0.486	-1.0411	6.05176e-10	3.73183e-09	yes	down	33.27	34	24.79	16.72	14.89	14.11
ENSG00000161509	GRIN2C	glutamate ionotropic receptor NMDA type subunit 2C [Source:HGNC Symbol;Acc:HGNC:4587]	0.48	-1.05899	0.000199594	0.00069549	yes	down	0.79	1.14	1.05	0.72	0.39	0.34
ENSG00000161681	SHANK1	SH3 and multiple ankyrin repeat domains 1 [Source:HGNC Symbol;Acc:HGNC:15474]	0.127	-2.97619	0.0134848	0.0332803	yes	down	0.42	0.46	0.78	0.01	0	0.02
ENSG00000161791	FMNL3	formin like 3 [Source:HGNC Symbol;Acc:HGNC:23698]	0.477	-1.06788	1.01792e-13	8.23859e-13	yes	down	2.25	1.72	2.54	0.89	1.07	0.84
ENSG00000162009	SSTR5	somatostatin receptor 5 [Source:HGNC Symbol;Acc:HGNC:11334]	0.378	-1.40319	0.00970213	0.0247795	yes	down	1.45	0.86	1.07	0.51	0.39	0.3
ENSG00000162039	MEIOB	meiosis specific with OB-fold [Source:HGNC Symbol;Acc:HGNC:28569]	2.2	1.13768	6.87621e-05	0.000255654	yes	up	1.26	1.73	1.22	2.06	3.05	2.69
ENSG00000162188	GNG3	G protein subunit gamma 3 [Source:HGNC Symbol;Acc:HGNC:4405]	0.18	-2.47571	0.00836521	0.0217193	yes	down	2.3	1.31	1.9	0.26	0.64	0
ENSG00000162458	FBLIM1	filamin binding LIM protein 1 [Source:HGNC Symbol;Acc:HGNC:24686]	0.372	-1.42646	2.66112e-29	4.695e-28	yes	down	7.87	11.3	10.07	2.7	3.52	4.26
ENSG00000162642	C1orf52	chromosome 1 open reading frame 52 [Source:HGNC Symbol;Acc:HGNC:24871]	0.389	-1.36242	3.34415e-16	3.1763e-15	yes	down	17.55	18.38	10.89	7.42	7.86	6.58
ENSG00000162654	GBP4	guanylate binding protein 4 [Source:HGNC Symbol;Acc:HGNC:20480]	0.308	-1.699	0.0203662	0.0481408	yes	down	0.16	1.49	0.12	0.02	0.05	0.05
ENSG00000162687	KCNT2	potassium sodium-activated channel subfamily T member 2 [Source:HGNC Symbol;Acc:HGNC:18866]	0.392	-1.35187	0.0105539	0.0267328	yes	down	0.22	0.49	0.2	0.17	0.06	0.14
ENSG00000162777	DENND2D	DENN domain containing 2D [Source:HGNC Symbol;Acc:HGNC:26192]	0.37	-1.435	0.000142883	0.000508795	yes	down	1.44	1.86	1.83	0.73	0.63	0.48
ENSG00000162819	BROX	BRO1 domain and CAAX motif containing [Source:HGNC Symbol;Acc:HGNC:26512]	0.387	-1.37024	6.16336e-64	3.06052e-62	yes	down	17.1	21.72	18.18	7.06	6.4	7.68
ENSG00000162999	DUSP19	dual specificity phosphatase 19 [Source:HGNC Symbol;Acc:HGNC:18894]	0.138	-2.85442	6.98387e-12	4.98276e-11	yes	down	1.78	0.59	1.06	0.1	0.1	0.09
ENSG00000163071	SPATA18	spermatogenesis associated 18 [Source:HGNC Symbol;Acc:HGNC:29579]	0.496	-1.01133	1.07632e-07	5.47782e-07	yes	down	20.23	2.72	3.29	2.81	1.2	1.38
ENSG00000163131	CTSS	cathepsin S [Source:HGNC Symbol;Acc:HGNC:2545]	0.493	-1.01972	9.01082e-29	1.56469e-27	yes	down	29.23	28.78	27.08	17.7	15.97	14.81
ENSG00000163220	S100A9	S100 calcium binding protein A9 [Source:HGNC Symbol;Acc:HGNC:10499]	0.057	-4.13463	0.0125473	0.0311959	yes	down	0.9	2.53	0.18	0	0	0.18
ENSG00000163235	TGFA	transforming growth factor alpha [Source:HGNC Symbol;Acc:HGNC:11765]	0.497	-1.00803	4.53534e-14	3.77558e-13	yes	down	9.13	8.58	7.01	2.75	4.39	3.63
ENSG00000163297	ANTXR2	ANTXR cell adhesion molecule 2 [Source:HGNC Symbol;Acc:HGNC:21732]	0.393	-1.34681	0.000409295	0.00135585	yes	down	1.13	1.19	1.57	0.15	0.42	0.34
ENSG00000163320	CGGBP1	CGG triplet repeat binding protein 1 [Source:HGNC Symbol;Acc:HGNC:1888]	0.432	-1.20925	4.49989e-123	5.90439e-121	yes	down	35.07	42.13	44.37	21.49	22.3	22.73
ENSG00000163354	DCST2	DC-STAMP domain containing 2 [Source:HGNC Symbol;Acc:HGNC:26562]	0.291	-1.78068	0.00449293	0.0123654	yes	down	1.08	1.9	1.77	0.27	0.03	0.42
ENSG00000163406	SLC15A2	solute carrier family 15 member 2 [Source:HGNC Symbol;Acc:HGNC:10921]	0.306	-1.70932	0.0193134	0.0459095	yes	down	0.17	0.24	0.36	0.03	0.04	0.51
ENSG00000163412	EIF4E3	eukaryotic translation initiation factor 4E family member 3 [Source:HGNC Symbol;Acc:HGNC:31837]	0.317	-1.65826	1.49324e-05	6.09511e-05	yes	down	3.05	3.53	3.02	0.95	1.26	0.33
ENSG00000163428	LRRC58	leucine rich repeat containing 58 [Source:HGNC Symbol;Acc:HGNC:26968]	0.46	-1.12144	8.31675e-91	6.53888e-89	yes	down	13.42	12.65	12.78	5.56	5.81	5.41
ENSG00000163430	FSTL1	follistatin like 1 [Source:HGNC Symbol;Acc:HGNC:3972]	0.338	-1.56574	1.51149e-135	2.35804e-133	yes	down	19.64	20.75	22.59	13.11	7.22	6.15
ENSG00000163449	TMEM169	transmembrane protein 169 [Source:HGNC Symbol;Acc:HGNC:25130]	0.396	-1.33497	0.000100799	0.000366448	yes	down	1.36	0.98	0.95	0.3	0.43	0.48
ENSG00000163453	IGFBP7	insulin like growth factor binding protein 7 [Source:HGNC Symbol;Acc:HGNC:5476]	0.167	-2.58074	2.01829e-36	4.55968e-35	yes	down	12.99	11.5	11.57	1.88	2.61	1.53
ENSG00000163527	STT3B	STT3 oligosaccharyltransferase complex catalytic subunit B [Source:HGNC Symbol;Acc:HGNC:30611]	0.459	-1.12304	4.96604e-289	2.04983e-286	yes	down	99.89	104.92	105.54	56.69	46.26	49.08
ENSG00000163535	SGO2	shugoshin 2 [Source:HGNC Symbol;Acc:HGNC:30812]	0.451	-1.14803	3.72706e-32	7.27529e-31	yes	down	11.66	15.81	14.4	6.74	5.48	5.27
ENSG00000163536	SERPINI1	serpin family I member 1 [Source:HGNC Symbol;Acc:HGNC:8943]	0.486	-1.03989	0.000463076	0.0015218	yes	down	3.62	4.26	2.32	2	2.05	1.16
ENSG00000163577	EIF5A2	eukaryotic translation initiation factor 5A2 [Source:HGNC Symbol;Acc:HGNC:3301]	0.334	-1.58309	1.01573e-25	1.55163e-24	yes	down	3.69	3.23	3.43	2.49	1.81	2.69
ENSG00000163644	PPM1K	protein phosphatase, Mg2+/Mn2+ dependent 1K [Source:HGNC Symbol;Acc:HGNC:25415]	0.278	-1.84654	0.000509774	0.00166121	yes	down	0.82	0.43	0.43	0.44	0.2	0.17
ENSG00000163659	TIPARP	TCDD inducible poly(ADP-ribose) polymerase [Source:HGNC Symbol;Acc:HGNC:23696]	2.341	1.22718	2.27942e-148	4.22076e-146	yes	up	16.6	18.38	17.6	39.23	39.7	37.7
ENSG00000163683	SMIM14	small integral membrane protein 14 [Source:HGNC Symbol;Acc:HGNC:27321]	0.428	-1.22584	8.50334e-47	2.60397e-45	yes	down	15.13	14.98	16.08	5.38	6.08	9.14
ENSG00000163694	RBM47	RNA binding motif protein 47 [Source:HGNC Symbol;Acc:HGNC:30358]	0.482	-1.0539	3.09919e-93	2.59089e-91	yes	down	38.32	43.23	43.26	16.58	19.93	17
ENSG00000163739	CXCL1	C-X-C motif chemokine ligand 1 [Source:HGNC Symbol;Acc:HGNC:4602]	0.477	-1.06701	1.97584e-140	3.31563e-138	yes	down	215.01	207.09	202.46	91.3	91.44	96.18
ENSG00000163888	CAMK2N2	calcium/calmodulin dependent protein kinase II inhibitor 2 [Source:HGNC Symbol;Acc:HGNC:24197]	0.363	-1.46086	0.0112598	0.0283021	yes	down	0.83	1.03	0.85	0.28	0.36	0.28
ENSG00000163993	S100P	S100 calcium binding protein P [Source:HGNC Symbol;Acc:HGNC:10504]	0.482	-1.05169	3.40289e-14	2.86291e-13	yes	down	98.52	82.35	77.84	42.83	36.93	37.7
ENSG00000163995	ABLIM2	actin binding LIM protein family member 2 [Source:HGNC Symbol;Acc:HGNC:19195]	0.206	-2.28131	0.00279869	0.00805133	yes	down	0.34	0.46	0.36	0.05	0.12	0.07
ENSG00000164031	DNAJB14	DnaJ heat shock protein family (Hsp40) member B14 [Source:HGNC Symbol;Acc:HGNC:25881]	0.42	-1.25207	1.19252e-44	3.43422e-43	yes	down	33	12.37	29.9	4.5	5.9	6.78
ENSG00000164124	TMEM144	transmembrane protein 144 [Source:HGNC Symbol;Acc:HGNC:25633]	0.31	-1.69062	8.6737e-27	1.3859e-25	yes	down	7.62	7.21	6.95	3.37	1.86	2.55
ENSG00000164128	NPY1R	neuropeptide Y receptor Y1 [Source:HGNC Symbol;Acc:HGNC:7956]	0.35	-1.51619	0.00305919	0.00872738	yes	down	0.77	0.75	0.76	0.41	0.3	0.15
ENSG00000164171	ITGA2	integrin subunit alpha 2 [Source:HGNC Symbol;Acc:HGNC:6137]	0.425	-1.23564	5.92419e-72	3.41209e-70	yes	down	8.79	9.77	9.58	3.83	4.07	3.6
ENSG00000164187	LMBRD2	LMBR1 domain containing 2 [Source:HGNC Symbol;Acc:HGNC:25287]	0.396	-1.33695	4.09031e-28	6.87372e-27	yes	down	2.83	8.92	3.85	1.75	1	1.01
ENSG00000164236	ANKRD33B	ankyrin repeat domain 33B [Source:HGNC Symbol;Acc:HGNC:35240]	2.934	1.55269	9.24562e-159	1.85034e-156	yes	up	4.67	5.26	5.57	14.78	14.73	13.33
ENSG00000164258	NDUFS4	NADH:ubiquinone oxidoreductase subunit S4 [Source:HGNC Symbol;Acc:HGNC:7711]	0.437	-1.19334	4.23014e-40	1.08847e-38	yes	down	121.17	105.49	107.03	44.17	42.21	49.85
ENSG00000164308	ERAP2	endoplasmic reticulum aminopeptidase 2 [Source:HGNC Symbol;Acc:HGNC:29499]	0.479	-1.0609	2.20111e-05	8.76421e-05	yes	down	1.43	1.67	1.65	0.49	0.41	1.36
ENSG00000164329	TENT2	terminal nucleotidyltransferase 2 [Source:HGNC Symbol;Acc:HGNC:26776]	0.471	-1.0875	1.25062e-34	2.6725e-33	yes	down	18.5	24.12	18.87	10.59	12.13	8.42
ENSG00000164418	GRIK2	glutamate ionotropic receptor kainate type subunit 2 [Source:HGNC Symbol;Acc:HGNC:4580]	0.316	-1.66334	0.000466949	0.00153326	yes	down	0.54	1.13	0.3	0.19	0.38	0.17
ENSG00000164509	IL31RA	interleukin 31 receptor A [Source:HGNC Symbol;Acc:HGNC:18969]	3.746	1.9054	0.00016183	0.000571847	yes	up	0.14	0.33	0.23	0.87	0.57	0.65
ENSG00000164603	BMT2	base methyltransferase of 25S rRNA 2 homolog [Source:HGNC Symbol;Acc:HGNC:26475]	0.308	-1.69914	1.24436e-21	1.59991e-20	yes	down	5.55	2.93	3.62	1.04	1.02	0.98
ENSG00000164649	CDCA7L	cell division cycle associated 7 like [Source:HGNC Symbol;Acc:HGNC:30777]	0.438	-1.19043	1.90233e-46	5.7986e-45	yes	down	19.9	20.26	21.96	9.57	7.54	9.88
ENSG00000164695	CHMP4C	charged multivesicular body protein 4C [Source:HGNC Symbol;Acc:HGNC:30599]	0.457	-1.13098	3.33225e-13	2.6075e-12	yes	down	9.78	8.92	9.07	4.27	4.61	3.03
ENSG00000164778	EN2	engrailed homeobox 2 [Source:HGNC Symbol;Acc:HGNC:3343]	0.47	-1.08856	0.0188707	0.0449869	yes	down	0.56	0.44	0.59	0.21	0.12	0.37
ENSG00000164794	KCNV1	potassium voltage-gated channel modifier subfamily V member 1 [Source:HGNC Symbol;Acc:HGNC:18861]	0.455	-1.13566	9.10221e-07	4.25737e-06	yes	down	2.12	1.24	1.64	0.83	0.66	0.62
ENSG00000164938	TP53INP1	tumor protein p53 inducible nuclear protein 1 [Source:HGNC Symbol;Acc:HGNC:18022]	0.476	-1.07151	2.23176e-16	2.14754e-15	yes	down	3.1	3.26	3.16	1.36	1.41	1.5
ENSG00000164983	TMEM65	transmembrane protein 65 [Source:HGNC Symbol;Acc:HGNC:25203]	0.376	-1.4128	5.27097e-57	2.16219e-55	yes	down	5.59	5.1	5.31	1.67	2.05	1.93
ENSG00000165025	SYK	spleen associated tyrosine kinase [Source:HGNC Symbol;Acc:HGNC:11491]	0.099	-3.33642	0.00330521	0.0093525	yes	down	0.24	0.1	0.12	0.02	0.01	0
ENSG00000165105	RASEF	RAS and EF-hand domain containing [Source:HGNC Symbol;Acc:HGNC:26464]	0.37	-1.43248	2.2387e-45	6.62021e-44	yes	down	7.94	10.7	8.89	3.77	3.95	3.28
ENSG00000165169	DYNLT3	dynein light chain Tctex-type 3 [Source:HGNC Symbol;Acc:HGNC:11694]	0.4	-1.32295	2.12999e-29	3.78149e-28	yes	down	12.48	14.95	13.58	5.08	4.96	5.87
ENSG00000165195	PIGA	phosphatidylinositol glycan anchor biosynthesis class A [Source:HGNC Symbol;Acc:HGNC:8957]	0.481	-1.05455	1.18325e-15	1.08889e-14	yes	down	8.04	6.56	9.2	3.38	4.07	3.77
ENSG00000165197	VEGFD	vascular endothelial growth factor D [Source:HGNC Symbol;Acc:HGNC:3708]	0.319	-1.64786	0.00395274	0.0110133	yes	down	0.56	1.04	0.93	1.32	0.28	0.14
ENSG00000165233	CARD19	caspase recruitment domain family member 19 [Source:HGNC Symbol;Acc:HGNC:28148]	0.309	-1.6957	1.994e-56	8.01361e-55	yes	down	53.59	49.52	53.61	9.96	9.7	12.63
ENSG00000165272	AQP3	aquaporin 3 (Gill blood group) [Source:HGNC Symbol;Acc:HGNC:636]	0.276	-1.85529	5.15887e-194	1.31042e-191	yes	down	65.58	67.4	65.7	16.37	18.69	16.71
ENSG00000165312	OTUD1	OTU deubiquitinase 1 [Source:HGNC Symbol;Acc:HGNC:27346]	0.399	-1.32629	8.91415e-07	4.17335e-06	yes	down	1.58	1.72	1.8	0.61	0.58	0.72
ENSG00000165359	INTS6L	integrator complex subunit 6 like [Source:HGNC Symbol;Acc:HGNC:27334]	0.282	-1.82712	3.32834e-06	1.46056e-05	yes	down	0.84	0.56	1.02	0.23	0.13	0.45
ENSG00000165417	GTF2A1	general transcription factor IIA subunit 1 [Source:HGNC Symbol;Acc:HGNC:4646]	0.386	-1.3716	7.1062e-79	4.74058e-77	yes	down	13.7	13.73	12.59	5.98	6.1	5.79
ENSG00000165434	PGM2L1	phosphoglucomutase 2 like 1 [Source:HGNC Symbol;Acc:HGNC:20898]	0.42	-1.25126	7.06762e-28	1.17475e-26	yes	down	3.31	3.44	3.64	1.21	1.27	1.63
ENSG00000165449	SLC16A9	solute carrier family 16 member 9 [Source:HGNC Symbol;Acc:HGNC:23520]	2.271	1.1835	5.15548e-05	0.00019486	yes	up	0.67	0.5	0.32	0.99	1.2	1.26
ENSG00000165474	GJB2	gap junction protein beta 2 [Source:HGNC Symbol;Acc:HGNC:4284]	0.397	-1.33207	7.71856e-05	0.000285473	yes	down	1.27	1.45	1.84	0.61	0.63	0.46
ENSG00000165475	CRYL1	crystallin lambda 1 [Source:HGNC Symbol;Acc:HGNC:18246]	0.5	-1.0009	7.75036e-10	4.74237e-09	yes	down	8.91	9.2	9.64	4.16	4.08	5.45
ENSG00000165476	REEP3	receptor accessory protein 3 [Source:HGNC Symbol;Acc:HGNC:23711]	0.49	-1.02995	3.57157e-57	1.47118e-55	yes	down	14.21	16.02	14.94	6.94	7.1	6.74
ENSG00000165548	TMEM63C	transmembrane protein 63C [Source:HGNC Symbol;Acc:HGNC:23787]	0.219	-2.18868	7.2532e-07	3.42324e-06	yes	down	0.73	0.42	0.52	0.37	0.08	0.1
ENSG00000165730	STOX1	storkhead box 1 [Source:HGNC Symbol;Acc:HGNC:23508]	0.471	-1.08695	1.96356e-05	7.87692e-05	yes	down	1.72	1.89	1.41	0.66	0.85	0.62
ENSG00000165731	RET	ret proto-oncogene [Source:HGNC Symbol;Acc:HGNC:9967]	0.24	-2.06071	0.000275876	0.000941754	yes	down	0.93	0.27	0.32	0.14	0.05	0.08
ENSG00000165732	DDX21	DExD-box helicase 21 [Source:HGNC Symbol;Acc:HGNC:2744]	0.382	-1.38785	0	0	yes	down	100.19	106.22	98.97	38.07	36.23	35.43
ENSG00000165795	NDRG2	NDRG family member 2 [Source:HGNC Symbol;Acc:HGNC:14460]	0.494	-1.01745	2.09857e-06	9.42195e-06	yes	down	5.66	10.07	5.41	3.58	4.09	2.84
ENSG00000165810	BTNL9	butyrophilin like 9 [Source:HGNC Symbol;Acc:HGNC:24176]	0.419	-1.2566	0.00020008	0.00069706	yes	down	2.51	1.92	2.32	0.82	1.05	1.34
ENSG00000165887	ANKRD2	ankyrin repeat domain 2 [Source:HGNC Symbol;Acc:HGNC:495]	2.953	1.56239	4.14515e-09	2.3923e-08	yes	up	1.76	1.52	2.7	6.37	4.07	6.39
ENSG00000166025	AMOTL1	angiomotin like 1 [Source:HGNC Symbol;Acc:HGNC:17811]	0.49	-1.02992	5.68234e-73	3.33089e-71	yes	down	12.51	12.48	12.31	6.33	5.06	5.6
ENSG00000166147	FBN1	fibrillin 1 [Source:HGNC Symbol;Acc:HGNC:3603]	0.354	-1.49925	1.03263e-60	4.67111e-59	yes	down	5.01	4.89	5.64	2.35	1.66	3.04
ENSG00000166200	COPS2	COP9 signalosome subunit 2 [Source:HGNC Symbol;Acc:HGNC:30747]	0.216	-2.21421	7.00295e-230	2.13461e-227	yes	down	47.14	48.12	53.64	11.57	9.53	11.64
ENSG00000166206	GABRB3	gamma-aminobutyric acid type A receptor subunit beta3 [Source:HGNC Symbol;Acc:HGNC:4083]	0.306	-1.7099	0	0	yes	down	69.57	67.2	69.9	21.53	21.6	23.66
ENSG00000166246	C16orf71	chromosome 16 open reading frame 71 [Source:HGNC Symbol;Acc:HGNC:25081]	2.58	1.36732	0.000381915	0.00127389	yes	up	0.45	0.96	1.75	1.46	1.34	2.08
ENSG00000166321	NUDT13	nudix hydrolase 13 [Source:HGNC Symbol;Acc:HGNC:18827]	2.231	1.15756	7.08332e-08	3.65664e-07	yes	up	2.34	2.75	1.46	4.1	3.98	4.13
ENSG00000166432	ZMAT1	zinc finger matrin-type 1 [Source:HGNC Symbol;Acc:HGNC:29377]	0.366	-1.45187	0.0036409	0.0102163	yes	down	0.31	0.46	0.27	0.14	0.09	0.37
ENSG00000166455	C16orf46	chromosome 16 open reading frame 46 [Source:HGNC Symbol;Acc:HGNC:26525]	5.768	2.52812	0.000610271	0.00196479	yes	up	0.59	0	0.81	1.21	2.64	0.97
ENSG00000166482	MFAP4	microfibril associated protein 4 [Source:HGNC Symbol;Acc:HGNC:7035]	0.313	-1.6778	0.00409067	0.0113704	yes	down	1.08	0.66	0.92	0.34	0.37	0.21
ENSG00000166510	CCDC68	coiled-coil domain containing 68 [Source:HGNC Symbol;Acc:HGNC:24350]	0.491	-1.02753	7.70801e-19	8.4375e-18	yes	down	7.38	7.04	7.77	4.23	2.77	3.27
ENSG00000166546	BEAN1	brain expressed associated with NEDD4 1 [Source:HGNC Symbol;Acc:HGNC:24160]	0.493	-1.01909	0.00104635	0.00324283	yes	down	1.57	1.53	3.22	1.15	0.85	0.82
ENSG00000166801	FAM111A	family with sequence similarity 111 member A [Source:HGNC Symbol;Acc:HGNC:24725]	0.461	-1.11724	1.00519e-52	3.70181e-51	yes	down	18.11	18.03	18.15	9.53	8	6.78
ENSG00000166866	MYO1A	myosin IA [Source:HGNC Symbol;Acc:HGNC:7595]	0.445	-1.16864	0.0203103	0.0480199	yes	down	1.25	1.06	0.74	0.15	1.26	0.75
ENSG00000166920	C15orf48	chromosome 15 open reading frame 48 [Source:HGNC Symbol;Acc:HGNC:29898]	0.435	-1.19998	4.04313e-21	5.01607e-20	yes	down	39.39	43.26	40.74	18.12	14.85	18.19
ENSG00000166923	GREM1	gremlin 1, DAN family BMP antagonist [Source:HGNC Symbol;Acc:HGNC:2001]	2.31	1.20798	9.41149e-16	8.71355e-15	yes	up	1.47	1.35	1.66	3.34	5.2	3.07
ENSG00000166963	MAP1A	microtubule associated protein 1A [Source:HGNC Symbol;Acc:HGNC:6835]	2.425	1.2782	8.99575e-26	1.38165e-24	yes	up	0.91	1.32	1.21	2.89	2.47	2.49
ENSG00000166971	AKTIP	AKT interacting protein [Source:HGNC Symbol;Acc:HGNC:16710]	0.485	-1.04344	5.09112e-25	7.57853e-24	yes	down	22.75	27.49	27.66	10.42	10.25	12.05
ENSG00000167034	NKX3-1	NK3 homeobox 1 [Source:HGNC Symbol;Acc:HGNC:7838]	0.461	-1.11836	6.61124e-08	3.41828e-07	yes	down	2.46	2.79	3.49	0.95	1.43	1.39
ENSG00000167037	SGSM1	small G protein signaling modulator 1 [Source:HGNC Symbol;Acc:HGNC:29410]	0.481	-1.05594	0.000251099	0.000863421	yes	down	0.57	0.51	8.29	0.3	0.29	0.28
ENSG00000167157	PRRX2	paired related homeobox 2 [Source:HGNC Symbol;Acc:HGNC:21338]	0.268	-1.89702	0.002327	0.0067861	yes	down	1.85	1.92	0.65	0.16	0.15	0.8
ENSG00000167186	COQ7	coenzyme Q7, hydroxylase [Source:HGNC Symbol;Acc:HGNC:2244]	0.445	-1.16796	1.79335e-29	3.19817e-28	yes	down	23.48	22.05	23.27	12.36	10.53	10.49
ENSG00000167244	IGF2	insulin like growth factor 2 [Source:HGNC Symbol;Acc:HGNC:5466]	0.499	-1.00296	0.000412741	0.00136658	yes	down	1.23	1.35	1.15	0.38	0.46	0.42
ENSG00000167281	RBFOX3	RNA binding fox-1 homolog 3 [Source:HGNC Symbol;Acc:HGNC:27097]	0.405	-1.30441	1.94558e-31	3.72442e-30	yes	down	14.44	15.08	13.34	6.14	4.72	5.52
ENSG00000167528	ZNF641	zinc finger protein 641 [Source:HGNC Symbol;Acc:HGNC:31834]	0.483	-1.04941	1.45468e-19	1.64977e-18	yes	down	6.8	4.78	4.87	1.54	2.48	2.7
ENSG00000167676	PLIN4	perilipin 4 [Source:HGNC Symbol;Acc:HGNC:29393]	0.447	-1.163	0.000539732	0.00174963	yes	down	0.45	0.47	0.44	0.16	0.21	0.21
ENSG00000167703	SLC43A2	solute carrier family 43 member 2 [Source:HGNC Symbol;Acc:HGNC:23087]	2.181	1.12502	1.55645e-50	5.34453e-49	yes	up	5.26	6.06	7.25	12.76	14.51	14.76
ENSG00000167723	TRPV3	transient receptor potential cation channel subfamily V member 3 [Source:HGNC Symbol;Acc:HGNC:18084]	0.408	-1.29343	0.0168255	0.0406294	yes	down	0.22	0.36	0.32	0.47	0.03	0.58
ENSG00000167861	HID1	HID1 domain containing [Source:HGNC Symbol;Acc:HGNC:15736]	0.446	-1.16511	1.15295e-21	1.48623e-20	yes	down	9.33	8.79	9.96	4.7	3.99	3.87
ENSG00000168079	SCARA5	scavenger receptor class A member 5 [Source:HGNC Symbol;Acc:HGNC:28701]	0.244	-2.03424	4.89691e-40	1.25514e-38	yes	down	4.99	5.06	5.04	1.06	1.49	1.04
ENSG00000168283	BMI1	BMI1 proto-oncogene, polycomb ring finger [Source:HGNC Symbol;Acc:HGNC:1066]	0.44	-1.18279	1.33201e-22	1.78681e-21	yes	down	15.06	10.57	9.63	5.35	4.49	5.19
ENSG00000168350	DEGS2	delta 4-desaturase, sphingolipid 2 [Source:HGNC Symbol;Acc:HGNC:20113]	0.358	-1.48211	0.007681	0.0201514	yes	down	0.31	1.48	0.98	0.66	0.06	0.08
ENSG00000168386	FILIP1L	filamin A interacting protein 1 like [Source:HGNC Symbol;Acc:HGNC:24589]	5.63	2.49314	0.00732378	0.0193041	yes	up	0.05	0.03	0.95	0.79	0.21	0.13
ENSG00000168398	BDKRB2	bradykinin receptor B2 [Source:HGNC Symbol;Acc:HGNC:1030]	0.427	-1.22899	3.44028e-34	7.22057e-33	yes	down	9.12	7.82	10.54	3.58	4.24	3.42
ENSG00000168447	SCNN1B	sodium channel epithelial 1 subunit beta [Source:HGNC Symbol;Acc:HGNC:10600]	0.085	-3.55132	4.68365e-06	2.0257e-05	yes	down	0.6	0.6	0.82	0.11	0.18	0
ENSG00000168453	HR	HR lysine demethylase and nuclear receptor corepressor [Source:HGNC Symbol;Acc:HGNC:5172]	0.337	-1.5692	6.73683e-104	6.70738e-102	yes	down	18.93	17.88	20.13	6.69	6.62	8.66
ENSG00000168477	TNXB	tenascin XB [Source:HGNC Symbol;Acc:HGNC:11976]	0.321	-1.64113	4.23992e-07	2.04792e-06	yes	down	2.06	0.64	0.69	0.16	0.25	0.28
ENSG00000168490	PHYHIP	phytanoyl-CoA 2-hydroxylase interacting protein [Source:HGNC Symbol;Acc:HGNC:16865]	0.257	-1.95783	0.00549379	0.0148659	yes	down	0.96	0.53	0.95	0.1	0.39	0.02
ENSG00000168546	GFRA2	GDNF family receptor alpha 2 [Source:HGNC Symbol;Acc:HGNC:4244]	3.207	1.68121	0.000765137	0.00242167	yes	up	0.27	0.46	0.19	1.21	0.59	1.08
ENSG00000168772	CXXC4	CXXC finger protein 4 [Source:HGNC Symbol;Acc:HGNC:24593]	0.416	-1.26414	0.00127673	0.00390549	yes	down	0.46	0.5	0.37	0.15	0.12	1.29
ENSG00000168779	SHOX2	short stature homeobox 2 [Source:HGNC Symbol;Acc:HGNC:10854]	0.461	-1.1156	0.000140853	0.000502108	yes	down	1.52	1.6	1.86	0.71	1.08	0.85
ENSG00000168824	NSG1	neuronal vesicle trafficking associated 1 [Source:HGNC Symbol;Acc:HGNC:18790]	0.293	-1.77004	0.0143719	0.0352632	yes	down	1.21	0.36	1.55	0.15	0.3	0.13
ENSG00000168955	TM4SF20	transmembrane 4 L six family member 20 [Source:HGNC Symbol;Acc:HGNC:26230]	0.371	-1.43049	7.43923e-31	1.39445e-29	yes	down	10	10.21	11.56	3.86	3.8	3.42
ENSG00000168994	PXDC1	PX domain containing 1 [Source:HGNC Symbol;Acc:HGNC:21361]	0.457	-1.12841	3.20224e-13	2.51072e-12	yes	down	9.62	8.08	9.06	3.92	3.21	4.56
ENSG00000169019	COMMD8	COMM domain containing 8 [Source:HGNC Symbol;Acc:HGNC:26036]	0.185	-2.43186	3.24134e-43	8.96937e-42	yes	down	13.44	15.99	14.06	2.27	3.05	2.28
ENSG00000169031	COL4A3	collagen type IV alpha 3 chain [Source:HGNC Symbol;Acc:HGNC:2204]	0.491	-1.02526	6.06854e-07	2.88543e-06	yes	down	2.01	2.57	2.45	1.11	0.56	2.03
ENSG00000169085	VXN	vexin [Source:HGNC Symbol;Acc:HGNC:28498]	5.03	2.3305	0.000381601	0.00127315	yes	up	0.02	0.07	0.37	0.47	0.33	0.41
ENSG00000169297	NR0B1	nuclear receptor subfamily 0 group B member 1 [Source:HGNC Symbol;Acc:HGNC:7960]	2.419	1.27433	3.30169e-142	5.63934e-140	yes	up	35.42	33.2	38.55	83.55	82.27	78.97
ENSG00000169429	CXCL8	C-X-C motif chemokine ligand 8 [Source:HGNC Symbol;Acc:HGNC:6025]	0.475	-1.07497	1.36775e-101	1.32839e-99	yes	down	84.59	86.67	82.28	40.44	38.88	37.48
ENSG00000169435	RASSF6	Ras association domain family member 6 [Source:HGNC Symbol;Acc:HGNC:20796]	0.305	-1.71226	1.00587e-13	8.14772e-13	yes	down	1.67	1.6	1.47	0.59	0.54	0.37
ENSG00000169504	CLIC4	chloride intracellular channel 4 [Source:HGNC Symbol;Acc:HGNC:13518]	0.385	-1.37619	2.83328e-120	3.62166e-118	yes	down	26.63	28.38	28.52	9.66	9.7	12.04
ENSG00000169826	CSGALNACT2	chondroitin sulfate N-acetylgalactosaminyltransferase 2 [Source:HGNC Symbol;Acc:HGNC:24292]	0.399	-1.32407	1.58214e-32	3.13156e-31	yes	down	9.1	9.44	11.6	3.45	4.28	3.57
ENSG00000169855	ROBO1	roundabout guidance receptor 1 [Source:HGNC Symbol;Acc:HGNC:10249]	0.467	-1.09717	1.93924e-113	2.24691e-111	yes	down	38.8	43.39	41.13	14.54	17	13.96
ENSG00000170017	ALCAM	activated leukocyte cell adhesion molecule [Source:HGNC Symbol;Acc:HGNC:400]	0.293	-1.77332	0	0	yes	down	69.76	71.98	68.95	20.23	18.51	19.96
ENSG00000170236	USP50	ubiquitin specific peptidase 50 [Source:HGNC Symbol;Acc:HGNC:20079]	0.386	-1.3741	0.0161728	0.0392061	yes	down	0.82	1.81	0.63	0.12	0.53	0.31
ENSG00000170298	LGALS9B	galectin 9B [Source:HGNC Symbol;Acc:HGNC:24842]	0.324	-1.62628	0.0089366	0.0230488	yes	down	0.6	0.73	1.52	0.2	0.18	0.46
ENSG00000170345	FOS	Fos proto-oncogene, AP-1 transcription factor subunit [Source:HGNC Symbol;Acc:HGNC:3796]	0.444	-1.17075	6.77032e-70	3.7786e-68	yes	down	39.15	40.92	41.35	17.51	15.53	18.38
ENSG00000170477	KRT4	keratin 4 [Source:HGNC Symbol;Acc:HGNC:6441]	0.419	-1.25592	1.21862e-22	1.6358e-21	yes	down	10.18	11.71	12.74	4.24	4.7	4.18
ENSG00000170482	SLC23A1	solute carrier family 23 member 1 [Source:HGNC Symbol;Acc:HGNC:10974]	0.416	-1.26448	1.1337e-09	6.82319e-09	yes	down	5.73	4.67	7.08	2.09	2.03	4.52
ENSG00000170540	ARL6IP1	ADP ribosylation factor like GTPase 6 interacting protein 1 [Source:HGNC Symbol;Acc:HGNC:697]	0.436	-1.1988	0	0	yes	down	234.28	247.73	239.86	103.13	96.69	97.15
ENSG00000170571	EMB	embigin [Source:HGNC Symbol;Acc:HGNC:30465]	0.39	-1.35997	3.2238e-33	6.53769e-32	yes	down	6.91	6.92	7.1	2.43	2.51	2.68
ENSG00000170581	STAT2	signal transducer and activator of transcription 2 [Source:HGNC Symbol;Acc:HGNC:11363]	0.487	-1.03711	1.23638e-29	2.21486e-28	yes	down	11.94	11.03	14.07	5.59	5.02	5.16
ENSG00000170667	RASA4B	RAS p21 protein activator 4B [Source:HGNC Symbol;Acc:HGNC:35202]	0.411	-1.28222	2.70957e-05	0.000106281	yes	down	0.87	1.06	0.71	0.32	0.35	0.15
ENSG00000170786	SDR16C5	short chain dehydrogenase/reductase family 16C member 5 [Source:HGNC Symbol;Acc:HGNC:30311]	0.318	-1.65424	4.32504e-05	0.00016511	yes	down	1.32	1.62	1.3	0.34	0.28	0.7
ENSG00000170801	HTRA3	HtrA serine peptidase 3 [Source:HGNC Symbol;Acc:HGNC:30406]	2.998	1.58403	1.63398e-12	1.22166e-11	yes	up	1.27	1.24	1.1	3.81	2.71	3.97
ENSG00000170852	KBTBD2	kelch repeat and BTB domain containing 2 [Source:HGNC Symbol;Acc:HGNC:21751]	0.471	-1.08573	2.21683e-46	6.74687e-45	yes	down	16.26	18.41	18.84	8.43	8.02	7.77
ENSG00000171056	SOX7	SRY-box transcription factor 7 [Source:HGNC Symbol;Acc:HGNC:18196]	0.45	-1.15309	5.67511e-05	0.000213158	yes	down	1.52	1.25	1.35	0.55	0.73	0.45
ENSG00000171100	MTM1	myotubularin 1 [Source:HGNC Symbol;Acc:HGNC:7448]	0.454	-1.13794	1.40704e-19	1.59666e-18	yes	down	6.03	5.91	5.95	2.49	2.78	2.44
ENSG00000171219	CDC42BPG	CDC42 binding protein kinase gamma [Source:HGNC Symbol;Acc:HGNC:29829]	0.251	-1.99306	5.39906e-17	5.37276e-16	yes	down	1.29	1.54	1.38	0.3	0.24	0.46
ENSG00000171241	SHCBP1	SHC binding and spindle associated 1 [Source:HGNC Symbol;Acc:HGNC:29547]	0.146	-2.77504	0	0	yes	down	25.95	26.37	26.57	7.04	5.63	3.44
ENSG00000171492	LRRC8D	leucine rich repeat containing 8 VRAC subunit D [Source:HGNC Symbol;Acc:HGNC:16992]	0.236	-2.08018	5.79348e-112	6.52194e-110	yes	down	21.24	21.69	24.01	6.41	4.78	5.1
ENSG00000171916	LGALS9C	galectin 9C [Source:HGNC Symbol;Acc:HGNC:33874]	0.272	-1.87765	0.0172404	0.0415349	yes	down	1.18	1.86	0.74	2.35	0.19	0.95
ENSG00000172159	FRMD3	FERM domain containing 3 [Source:HGNC Symbol;Acc:HGNC:24125]	0.309	-1.6935	1.08022e-15	9.95924e-15	yes	down	2.96	2.51	1.63	1	0.59	0.66
ENSG00000172296	SPTLC3	serine palmitoyltransferase long chain base subunit 3 [Source:HGNC Symbol;Acc:HGNC:16253]	0.342	-1.54891	4.85654e-06	2.09727e-05	yes	down	0.63	0.79	1.37	0.41	0.33	0.15
ENSG00000172382	PRSS27	serine protease 27 [Source:HGNC Symbol;Acc:HGNC:15475]	0.332	-1.59184	0.000458585	0.00150904	yes	down	1.2	2.1	1.42	0.65	0.56	0.51
ENSG00000172638	EFEMP2	EGF containing fibulin extracellular matrix protein 2 [Source:HGNC Symbol;Acc:HGNC:3219]	0.38	-1.39595	0.0080163	0.0209065	yes	down	1.49	1.73	1.21	0.73	1.03	1.08
ENSG00000172667	ZMAT3	zinc finger matrin-type 3 [Source:HGNC Symbol;Acc:HGNC:29983]	0.426	-1.23211	2.64613e-29	4.6727e-28	yes	down	4.51	3.57	3.23	1.37	1.35	1.42
ENSG00000172794	RAB37	RAB37, member RAS oncogene family [Source:HGNC Symbol;Acc:HGNC:30268]	0.268	-1.89934	1.59558e-19	1.80647e-18	yes	down	6.04	5.35	4.81	1.16	1.08	1.29
ENSG00000172817	CYP7B1	cytochrome P450 family 7 subfamily B member 1 [Source:HGNC Symbol;Acc:HGNC:2652]	0.025	-5.30993	8.59198e-05	0.000315421	yes	down	0.65	0.15	0.15	0	0	0.17
ENSG00000172985	SH3RF3	SH3 domain containing ring finger 3 [Source:HGNC Symbol;Acc:HGNC:24699]	0.302	-1.72972	0.000140292	0.000500288	yes	down	0.28	0.4	0.34	0.13	0.09	0.07
ENSG00000173175	ADCY5	adenylate cyclase 5 [Source:HGNC Symbol;Acc:HGNC:236]	0.491	-1.02646	0.0138736	0.0341377	yes	down	0.96	0.48	0.47	0.26	0.07	7.11
ENSG00000173237	C11orf86	chromosome 11 open reading frame 86 [Source:HGNC Symbol;Acc:HGNC:34442]	2.082	1.05811	3.97636e-15	3.56164e-14	yes	up	10.19	8.35	7.12	16.64	17.64	15.97
ENSG00000173391	OLR1	oxidized low density lipoprotein receptor 1 [Source:HGNC Symbol;Acc:HGNC:8133]	0.135	-2.89046	1.58236e-13	1.26416e-12	yes	down	1.9	2.19	2.29	0.23	0.3	0.15
ENSG00000173482	PTPRM	protein tyrosine phosphatase receptor type M [Source:HGNC Symbol;Acc:HGNC:9675]	0.401	-1.31871	3.47029e-217	9.96477e-215	yes	down	49.27	58.19	57.42	19.43	23.16	22.68
ENSG00000173542	MOB1B	MOB kinase activator 1B [Source:HGNC Symbol;Acc:HGNC:29801]	0.374	-1.41709	5.46442e-35	1.17809e-33	yes	down	4.15	5.26	4.46	1.72	2.13	1.4
ENSG00000173557	FAM166C	family with sequence similarity 166 member C [Source:HGNC Symbol;Acc:HGNC:27938]	0.098	-3.34933	0.00411689	0.0114369	yes	down	0.53	0.37	0.36	0	0.08	0
ENSG00000173621	LRFN4	leucine rich repeat and fibronectin type III domain containing 4 [Source:HGNC Symbol;Acc:HGNC:28456]	2.111	1.07795	3.48349e-90	2.71726e-88	yes	up	25.93	24.81	26.19	46.19	47.38	45.29
ENSG00000173947	PIFO	primary cilia formation [Source:HGNC Symbol;Acc:HGNC:27009]	3.839	1.94079	0.0116601	0.0292136	yes	up	0.14	0.14	0.11	1.87	0.76	0.04
ENSG00000174032	SLC25A30	solute carrier family 25 member 30 [Source:HGNC Symbol;Acc:HGNC:27371]	0.324	-1.62632	4.44832e-37	1.02601e-35	yes	down	8.34	8.24	7.19	2.26	4.06	2.1
ENSG00000174502	SLC26A9	solute carrier family 26 member 9 [Source:HGNC Symbol;Acc:HGNC:14469]	0.498	-1.00511	0.0110236	0.027763	yes	down	0.61	0.99	0.82	0.3	0.38	0.26
ENSG00000174607	UGT8	UDP glycosyltransferase 8 [Source:HGNC Symbol;Acc:HGNC:12555]	0.432	-1.2118	0.00197581	0.00582193	yes	down	0.7	0.62	0.81	0.28	0.34	0.21
ENSG00000174738	NR1D2	nuclear receptor subfamily 1 group D member 2 [Source:HGNC Symbol;Acc:HGNC:7963]	0.344	-1.53933	5.4686e-57	2.23401e-55	yes	down	7.71	8.22	7.87	2.65	2.3	3.46
ENSG00000175161	CADM2	cell adhesion molecule 2 [Source:HGNC Symbol;Acc:HGNC:29849]	0.341	-1.55097	0.00293834	0.008419	yes	down	1.33	0.67	1.86	0.39	0.8	0.41
ENSG00000175556	LONRF3	LON peptidase N-terminal domain and ring finger 3 [Source:HGNC Symbol;Acc:HGNC:21152]	0.472	-1.0842	1.99836e-26	3.12744e-25	yes	down	4.97	5.59	5.85	3.24	2.19	2.56
ENSG00000175701	MTLN	mitoregulin [Source:HGNC Symbol;Acc:HGNC:27339]	0.313	-1.67502	4.28258e-35	9.2733e-34	yes	down	131.03	117.3	140.61	38.41	32.38	43.96
ENSG00000175785	PRIMA1	proline rich membrane anchor 1 [Source:HGNC Symbol;Acc:HGNC:18319]	0.375	-1.41571	0.00609423	0.0163324	yes	down	0.42	0.29	0.63	0.12	0.16	0.15
ENSG00000175920	DOK7	docking protein 7 [Source:HGNC Symbol;Acc:HGNC:26594]	0.193	-2.37405	9.36983e-05	0.000342139	yes	down	1.04	0.97	1.08	0.08	0.08	0.56
ENSG00000176209	SMIM19	small integral membrane protein 19 [Source:HGNC Symbol;Acc:HGNC:25166]	0.448	-1.16001	6.14408e-19	6.77798e-18	yes	down	29.11	35.64	36.85	13.45	12.6	12.57
ENSG00000176244	ACBD7	acyl-CoA binding domain containing 7 [Source:HGNC Symbol;Acc:HGNC:17715]	0.069	-3.84854	9.14118e-12	6.46144e-11	yes	down	1.03	0.8	0.88	0.07	0.05	0.05
ENSG00000176658	MYO1D	myosin ID [Source:HGNC Symbol;Acc:HGNC:7598]	0.387	-1.36833	1.21511e-06	5.61057e-06	yes	down	1.7	1.04	1.48	0.75	0.39	0.43
ENSG00000176884	GRIN1	glutamate ionotropic receptor NMDA type subunit 1 [Source:HGNC Symbol;Acc:HGNC:4584]	0.292	-1.77527	0.00526786	0.0143132	yes	down	0.74	0.48	0.68	0.05	0.44	0.29
ENSG00000177119	ANO6	anoctamin 6 [Source:HGNC Symbol;Acc:HGNC:25240]	0.431	-1.21306	3.09833e-105	3.14806e-103	yes	down	24.83	29.19	27.47	11.81	11.99	9.96
ENSG00000177144	NUDT4B	nudix hydrolase 4B [Source:HGNC Symbol;Acc:HGNC:18012]	2.153	1.10632	0.00930742	0.0238963	yes	up	1.08	1.68	1.1	0.97	2.59	4.29
ENSG00000177432	NAP1L5	nucleosome assembly protein 1 like 5 [Source:HGNC Symbol;Acc:HGNC:19968]	0.184	-2.43859	1.43215e-07	7.20365e-07	yes	down	1.39	1.47	1.36	0.24	0.16	0.33
ENSG00000177669	MBOAT4	membrane bound O-acyltransferase domain containing 4 [Source:HGNC Symbol;Acc:HGNC:32311]	0.239	-2.06577	0.00645322	0.0172106	yes	down	0.52	0.72	0.53	0.04	0.19	0.16
ENSG00000177679	SRRM3	serine/arginine repetitive matrix 3 [Source:HGNC Symbol;Acc:HGNC:26729]	0.495	-1.01417	2.98512e-07	1.46216e-06	yes	down	4.24	4.19	4.39	1.85	1.51	2.34
ENSG00000177692	DNAJC28	DnaJ heat shock protein family (Hsp40) member C28 [Source:HGNC Symbol;Acc:HGNC:1297]	0.194	-2.36924	0.00629392	0.0168129	yes	down	0.79	0.45	0.46	0.05	0.18	0.09
ENSG00000177694	NAALADL2	N-acetylated alpha-linked acidic dipeptidase like 2 [Source:HGNC Symbol;Acc:HGNC:23219]	0.176	-2.50354	0.0117381	0.0293756	yes	down	0.61	0.49	0.59	0.31	0.13	0.14
ENSG00000177854	TMEM187	transmembrane protein 187 [Source:HGNC Symbol;Acc:HGNC:13705]	0.499	-1.00312	6.77088e-10	4.1649e-09	yes	down	11.84	10.62	10.16	5.01	5.85	5.5
ENSG00000178075	GRAMD1C	GRAM domain containing 1C [Source:HGNC Symbol;Acc:HGNC:25252]	0.204	-2.29351	0.0105287	0.0266793	yes	down	1.08	0.56	0.17	0	0.08	0.34
ENSG00000178162	FAR2P2	fatty acyl-CoA reductase 2 pseudogene 2 [Source:HGNC Symbol;Acc:HGNC:49279]	0.347	-1.52617	0.00133091	0.00405306	yes	down	2.64	1.71	1.89	1.89	0.51	0.5
ENSG00000178695	KCTD12	potassium channel tetramerization domain containing 12 [Source:HGNC Symbol;Acc:HGNC:14678]	0.313	-1.67647	4.23977e-15	3.79416e-14	yes	down	1.6	1.4	1.46	0.33	0.55	0.43
ENSG00000178764	ZHX2	zinc fingers and homeoboxes 2 [Source:HGNC Symbol;Acc:HGNC:18513]	0.469	-1.09339	1.26558e-08	6.96913e-08	yes	down	2.74	2.56	2.16	0.78	1.22	1.28
ENSG00000178826	TMEM139	transmembrane protein 139 [Source:HGNC Symbol;Acc:HGNC:22058]	0.283	-1.82197	0.00065482	0.00209426	yes	down	1.11	2.84	1.45	0.41	0.31	0.98
ENSG00000178947	SMIM10L2A	small integral membrane protein 10 like 2A [Source:HGNC Symbol;Acc:HGNC:34499]	0.386	-1.3718	0.00239237	0.00696546	yes	down	0.35	0.4	0.28	0.16	0.11	0.11
ENSG00000179331	RAB39A	RAB39A, member RAS oncogene family [Source:HGNC Symbol;Acc:HGNC:16521]	0.396	-1.33743	0.00680276	0.0180529	yes	down	0.81	0.99	1.11	0.14	0.43	0.51
ENSG00000179598	PLD6	phospholipase D family member 6 [Source:HGNC Symbol;Acc:HGNC:30447]	2.272	1.18413	2.75055e-11	1.8779e-10	yes	up	2.87	3.31	2.42	5.33	5.08	7.98
ENSG00000179674	ARL14	ADP ribosylation factor like GTPase 14 [Source:HGNC Symbol;Acc:HGNC:22974]	3.214	1.68419	0.000810348	0.00255416	yes	up	0.43	0.54	0.44	1.43	1.05	1.78
ENSG00000179841	AKAP5	A-kinase anchoring protein 5 [Source:HGNC Symbol;Acc:HGNC:375]	0.416	-1.26417	3.23129e-07	1.57844e-06	yes	down	1.06	0.87	0.85	0.37	0.31	0.4
ENSG00000180044	C3orf80	chromosome 3 open reading frame 80 [Source:HGNC Symbol;Acc:HGNC:40048]	0.334	-1.58173	0.000112197	0.000405167	yes	down	1.03	0.95	0.73	0.3	0.36	0.25
ENSG00000180233	ZNRF2	zinc and ring finger 2 [Source:HGNC Symbol;Acc:HGNC:22316]	0.326	-1.61644	8.92364e-26	1.37164e-24	yes	down	5.59	6.11	5.84	2.17	1.41	1.79
ENSG00000180245	RRH	retinal pigment epithelium-derived rhodopsin homolog [Source:HGNC Symbol;Acc:HGNC:10450]	0.029	-5.09979	0.00172383	0.00514295	yes	down	0.05	0.18	0.06	0	0	0
ENSG00000180422	LINC00304	long intergenic non-protein coding RNA 304 [Source:HGNC Symbol;Acc:HGNC:26713]	0.394	-1.34378	0.000567543	0.00183467	yes	down	1.44	1.64	1.84	0.4	0.74	0.53
ENSG00000180767	CHST13	carbohydrate sulfotransferase 13 [Source:HGNC Symbol;Acc:HGNC:21755]	0.282	-1.82844	0.00218905	0.00640362	yes	down	0.5	0.7	1.32	0.25	0.1	0.37
ENSG00000180776	ZDHHC20	zinc finger DHHC-type palmitoyltransferase 20 [Source:HGNC Symbol;Acc:HGNC:20749]	0.373	-1.42231	2.24663e-105	2.30635e-103	yes	down	18.23	19.9	19.42	7.89	7.69	9.34
ENSG00000180834	MAP6D1	MAP6 domain containing 1 [Source:HGNC Symbol;Acc:HGNC:25753]	2.455	1.29595	1.28513e-06	5.92423e-06	yes	up	0.97	1.11	1.73	2.92	2.46	3.7
ENSG00000181035	SLC25A42	solute carrier family 25 member 42 [Source:HGNC Symbol;Acc:HGNC:28380]	0.445	-1.16874	0.000370211	0.0012386	yes	down	0.9	1.63	1.1	0.41	0.49	2.44
ENSG00000181061	HIGD1A	HIG1 hypoxia inducible domain family member 1A [Source:HGNC Symbol;Acc:HGNC:29527]	0.32	-1.64444	1.05861e-144	1.87271e-142	yes	down	70.84	63.49	61.41	17.72	15.15	16.47
ENSG00000181143	MUC16	mucin 16, cell surface associated [Source:HGNC Symbol;Acc:HGNC:15582]	0.273	-1.8741	5.20642e-21	6.40316e-20	yes	down	1.44	0.94	1.03	0.32	0.18	0.21
ENSG00000181378	CFAP65	cilia and flagella associated protein 65 [Source:HGNC Symbol;Acc:HGNC:25325]	6.1	2.60874	0.000249234	0.000857603	yes	up	0.06	0.03	0.06	0.47	1.87	1.43
ENSG00000181444	ZNF467	zinc finger protein 467 [Source:HGNC Symbol;Acc:HGNC:23154]	0.46	-1.121	4.20503e-10	2.62738e-09	yes	down	6	3.99	5.15	2.29	2.63	2.71
ENSG00000181790	ADGRB1	adhesion G protein-coupled receptor B1 [Source:HGNC Symbol;Acc:HGNC:943]	0.397	-1.33315	0.000147094	0.000522759	yes	down	0.67	1.55	1.2	0.33	0.25	0.31
ENSG00000182307	C8orf33	chromosome 8 open reading frame 33 [Source:HGNC Symbol;Acc:HGNC:26104]	0.463	-1.1098	4.81487e-105	4.84249e-103	yes	down	47.94	47.89	48.05	22.06	21.59	20.88
ENSG00000182621	PLCB1	phospholipase C beta 1 [Source:HGNC Symbol;Acc:HGNC:15917]	0.472	-1.08334	0.000116104	0.00041825	yes	down	2.43	0.96	1.17	0.67	0.61	1.85
ENSG00000182771	GRID1	glutamate ionotropic receptor delta type subunit 1 [Source:HGNC Symbol;Acc:HGNC:4575]	0.4	-1.32268	0.0118217	0.0295513	yes	down	0.32	0.57	0.19	0.18	0.07	0.43
ENSG00000182791	CCDC87	coiled-coil domain containing 87 [Source:HGNC Symbol;Acc:HGNC:25579]	2.43	1.2807	0.000243694	0.000839868	yes	up	0.46	0.57	0.32	1.11	0.83	1.14
ENSG00000183032	SLC25A21	solute carrier family 25 member 21 [Source:HGNC Symbol;Acc:HGNC:14411]	0.308	-1.70019	0.000463346	0.00152243	yes	down	0.66	0.75	0.85	0.08	0.76	0.35
ENSG00000183044	ABAT	4-aminobutyrate aminotransferase [Source:HGNC Symbol;Acc:HGNC:23]	0.344	-1.54106	0.00197505	0.00582057	yes	down	0.34	0.37	0.75	0.2	0.09	0.16
ENSG00000183098	GPC6	glypican 6 [Source:HGNC Symbol;Acc:HGNC:4454]	0.356	-1.49033	1.72539e-39	4.3548e-38	yes	down	4.37	4.8	4.21	2.19	1.26	1.35
ENSG00000183145	RIPPLY3	ripply transcriptional repressor 3 [Source:HGNC Symbol;Acc:HGNC:3047]	0.348	-1.52297	0.00272487	0.00785506	yes	down	0.9	0.78	0.76	0.42	0.23	0.18
ENSG00000183196	CHST6	carbohydrate sulfotransferase 6 [Source:HGNC Symbol;Acc:HGNC:6938]	0.246	-2.02348	6.48189e-06	2.7571e-05	yes	down	0.27	0.65	0.29	0.04	0.11	0.15
ENSG00000183248	PRR36	proline rich 36 [Source:HGNC Symbol;Acc:HGNC:26172]	0.44	-1.18387	0.000848883	0.00266755	yes	down	0.51	0.91	0.65	0.24	0.22	0.29
ENSG00000183530	PRR14L	proline rich 14 like [Source:HGNC Symbol;Acc:HGNC:28738]	2.033	1.02337	9.03665e-93	7.42918e-91	yes	up	7.41	8.08	8.03	17.5	14.48	14.81
ENSG00000183570	PCBP3	poly(rC) binding protein 3 [Source:HGNC Symbol;Acc:HGNC:8651]	0.132	-2.92489	0.0146286	0.035822	yes	down	0.8	0.33	0.29	0.07	0.07	0.03
ENSG00000183833	CFAP91	cilia and flagella associated protein 91 [Source:HGNC Symbol;Acc:HGNC:24010]	2.667	1.4152	9.35163e-05	0.000341537	yes	up	0.74	0.23	1.79	2.41	2.67	1.47
ENSG00000183908	LRRC55	leucine rich repeat containing 55 [Source:HGNC Symbol;Acc:HGNC:32324]	0.201	-2.31746	0.0042414	0.0117433	yes	down	0.17	0.34	0.07	0.08	0.02	0.01
ENSG00000184203	PPP1R2	protein phosphatase 1 regulatory inhibitor subunit 2 [Source:HGNC Symbol;Acc:HGNC:9288]	0.373	-1.42243	4.12086e-37	9.52703e-36	yes	down	13.43	13.46	10.75	4.98	3.87	6.7
ENSG00000184454	NCMAP	non-compact myelin associated protein [Source:HGNC Symbol;Acc:HGNC:29332]	0.305	-1.71366	1.56272e-06	7.12427e-06	yes	down	0.91	0.74	0.81	0.18	0.23	0.3
ENSG00000184489	PTP4A3	protein tyrosine phosphatase 4A3 [Source:HGNC Symbol;Acc:HGNC:9636]	0.403	-1.30944	5.3485e-12	3.84367e-11	yes	down	6.5	13.46	4.03	1.69	5.21	2.16
ENSG00000184524	CEND1	cell cycle exit and neuronal differentiation 1 [Source:HGNC Symbol;Acc:HGNC:24153]	5.067	2.34116	1.15219e-10	7.48964e-10	yes	up	0.61	0.33	0.84	3.22	3.15	2.1
ENSG00000184545	DUSP8	dual specificity phosphatase 8 [Source:HGNC Symbol;Acc:HGNC:3074]	2.227	1.15537	2.07966e-12	1.54208e-11	yes	up	1.7	1.2	1.5	2.58	3.87	4.67
ENSG00000184564	SLITRK6	SLIT and NTRK like family member 6 [Source:HGNC Symbol;Acc:HGNC:23503]	0.347	-1.52766	5.36875e-07	2.56378e-06	yes	down	1.29	1.69	1.5	1.23	0.49	0.55
ENSG00000184675	AMER1	APC membrane recruitment protein 1 [Source:HGNC Symbol;Acc:HGNC:26837]	2.315	1.21076	3.75027e-39	9.32298e-38	yes	up	2.34	2.39	2.09	5.47	4.83	4.54
ENSG00000184985	SORCS2	sortilin related VPS10 domain containing receptor 2 [Source:HGNC Symbol;Acc:HGNC:16698]	0.361	-1.47131	9.42382e-08	4.81594e-07	yes	down	1.62	1.6	1.71	0.64	0.3	0.27
ENSG00000184995	IFNE	interferon epsilon [Source:HGNC Symbol;Acc:HGNC:18163]	0.269	-1.89362	5.18229e-09	2.96325e-08	yes	down	3.13	3.29	3.29	0.93	0.57	0.96
ENSG00000185015	CA13	carbonic anhydrase 13 [Source:HGNC Symbol;Acc:HGNC:14914]	0.4	-1.32197	0.00137273	0.00416827	yes	down	0.62	0.91	1.37	0.22	0.59	0.14
ENSG00000185055	EFCAB10	EF-hand calcium binding domain 10 [Source:HGNC Symbol;Acc:HGNC:34531]	2.44	1.28702	8.43422e-06	3.54491e-05	yes	up	2.16	2.59	1.93	3.63	5.57	4.66
ENSG00000185090	MANEAL	mannosidase endo-alpha like [Source:HGNC Symbol;Acc:HGNC:26452]	0.475	-1.07498	1.70999e-37	4.03814e-36	yes	down	20.34	18	18.57	5.46	6.64	6.16
ENSG00000185100	ADSS1	adenylosuccinate synthase 1 [Source:HGNC Symbol;Acc:HGNC:20093]	0.431	-1.21464	1.29738e-12	9.75893e-12	yes	down	9.6	11.82	14.65	6.48	6.51	4.7
ENSG00000185250	PPIL6	peptidylprolyl isomerase like 6 [Source:HGNC Symbol;Acc:HGNC:21557]	2.008	1.00591	9.69319e-05	0.000353165	yes	up	15.66	1.54	1.5	3.04	4.39	9.84
ENSG00000185305	ARL15	ADP ribosylation factor like GTPase 15 [Source:HGNC Symbol;Acc:HGNC:25945]	0.328	-1.60954	3.78116e-21	4.70874e-20	yes	down	4.78	4.53	4.02	3.6	2.52	2.06
ENSG00000185436	IFNLR1	interferon lambda receptor 1 [Source:HGNC Symbol;Acc:HGNC:18584]	0.431	-1.2138	1.70027e-05	6.89025e-05	yes	down	0.79	1.31	1.03	0.45	0.46	0.45
ENSG00000185477	GPRIN3	GPRIN family member 3 [Source:HGNC Symbol;Acc:HGNC:27733]	0.468	-1.0949	1.21088e-91	9.79228e-90	yes	down	7.23	7.57	7.28	3.11	3.24	3.36
ENSG00000185480	PARPBP	PARP1 binding protein [Source:HGNC Symbol;Acc:HGNC:26074]	0.433	-1.20651	5.8187e-51	2.03326e-49	yes	down	22.65	25.81	24.75	11.23	12.28	10.96
ENSG00000185532	PRKG1	protein kinase cGMP-dependent 1 [Source:HGNC Symbol;Acc:HGNC:9414]	0.118	-3.08149	0.019306	0.045903	yes	down	0.16	0.01	0.1	0.03	0	0
ENSG00000185565	LSAMP	limbic system associated membrane protein [Source:HGNC Symbol;Acc:HGNC:6705]	0.335	-1.57604	1.84423e-07	9.20398e-07	yes	down	0.49	1.19	0.52	0.33	0.32	0.22
ENSG00000185745	IFIT1	interferon induced protein with tetratricopeptide repeats 1 [Source:HGNC Symbol;Acc:HGNC:5407]	0.457	-1.13077	8.15042e-11	5.3507e-10	yes	down	2.73	3.71	3.5	1.05	1.61	1.6
ENSG00000185942	NKAIN3	sodium/potassium transporting ATPase interacting 3 [Source:HGNC Symbol;Acc:HGNC:26829]	0.482	-1.0531	0.00216204	0.00632741	yes	down	0.66	0.51	0.32	0.42	0.49	0.64
ENSG00000185950	IRS2	insulin receptor substrate 2 [Source:HGNC Symbol;Acc:HGNC:6126]	0.433	-1.20716	2.21774e-83	1.57491e-81	yes	down	11.23	11.03	10.82	4.7	4.72	4.05
ENSG00000186026	ZNF284	zinc finger protein 284 [Source:HGNC Symbol;Acc:HGNC:13078]	0.396	-1.33599	0.000812322	0.00255997	yes	down	0.59	0.46	0.6	0.15	0.29	0.17
ENSG00000186204	CYP4F12	cytochrome P450 family 4 subfamily F member 12 [Source:HGNC Symbol;Acc:HGNC:18857]	0.473	-1.08065	4.21251e-16	3.98769e-15	yes	down	11.2	9.51	9.81	5.32	5.08	6.27
ENSG00000186212	SOWAHB	sosondowah ankyrin repeat domain family member B [Source:HGNC Symbol;Acc:HGNC:32958]	0.183	-2.44789	0.00497559	0.0135843	yes	down	0.22	0.21	0.16	0	0.07	0.03
ENSG00000186298	PPP1CC	protein phosphatase 1 catalytic subunit gamma [Source:HGNC Symbol;Acc:HGNC:9283]	0.407	-1.29668	1.21747e-179	2.77262e-177	yes	down	124.42	130.72	121.19	44.55	48.98	60.13
ENSG00000186684	CYP27C1	cytochrome P450 family 27 subfamily C member 1 [Source:HGNC Symbol;Acc:HGNC:33480]	0.474	-1.07643	0.000739411	0.00234662	yes	down	0.71	0.93	0.6	0.49	0.37	0.41
ENSG00000186868	MAPT	microtubule associated protein tau [Source:HGNC Symbol;Acc:HGNC:6893]	0.498	-1.00679	8.68342e-07	4.06917e-06	yes	down	4.08	3.02	3.23	2.14	1.21	1.3
ENSG00000186918	ZNF395	zinc finger protein 395 [Source:HGNC Symbol;Acc:HGNC:18737]	2.217	1.14854	0.00556346	0.0150416	yes	up	5.68	4.73	2.89	5.93	6.84	9.21
ENSG00000187091	PLCD1	phospholipase C delta 1 [Source:HGNC Symbol;Acc:HGNC:9060]	0.493	-1.02066	1.49187e-05	6.09075e-05	yes	down	3.9	2.21	3.22	1.83	1.65	1.17
ENSG00000187210	GCNT1	glucosaminyl (N-acetyl) transferase 1 [Source:HGNC Symbol;Acc:HGNC:4203]	0.269	-1.89333	1.1928e-06	5.51656e-06	yes	down	2.25	2.39	0.85	0.41	0.22	0.77
ENSG00000187243	MAGED4B	MAGE family member D4B [Source:HGNC Symbol;Acc:HGNC:22880]	0.375	-1.41494	4.82349e-05	0.00018301	yes	down	6.53	8.23	7.76	2.05	4.01	1.9
ENSG00000187288	CIDEC	cell death inducing DFFA like effector c [Source:HGNC Symbol;Acc:HGNC:24229]	0.26	-1.94554	2.52109e-05	9.94432e-05	yes	down	2.59	1.91	2.04	0.88	0.42	0.59
ENSG00000187325	TAF9B	TATA-box binding protein associated factor 9b [Source:HGNC Symbol;Acc:HGNC:17306]	0.438	-1.19158	8.75808e-40	2.23038e-38	yes	down	16.6	15.96	14.97	6.49	6.54	6.54
ENSG00000187546	AGMO	alkylglycerol monooxygenase [Source:HGNC Symbol;Acc:HGNC:33784]	0.361	-1.46955	0.000477249	0.00156371	yes	down	0.79	2.39	0.81	0.64	0.31	0.41
ENSG00000187624	C17orf97	chromosome 17 open reading frame 97 [Source:HGNC Symbol;Acc:HGNC:33800]	2.332	1.22176	4.05018e-13	3.15185e-12	yes	up	4.12	3.1	5.26	8.57	10.23	8.56
ENSG00000187720	THSD4	thrombospondin type 1 domain containing 4 [Source:HGNC Symbol;Acc:HGNC:25835]	0.485	-1.04495	1.23733e-233	3.95406e-231	yes	down	51.34	51.34	50.88	24.17	23.24	23.07
ENSG00000187801	ZFP69B	ZFP69 zinc finger protein B [Source:HGNC Symbol;Acc:HGNC:28053]	2.217	1.1487	1.15334e-05	4.75769e-05	yes	up	0.98	1.26	1.45	2.42	2.18	2.9
ENSG00000187942	LDLRAD2	low density lipoprotein receptor class A domain containing 2 [Source:HGNC Symbol;Acc:HGNC:32071]	0.487	-1.03661	0.00271366	0.00782729	yes	down	1.78	0.71	0.95	0.63	0.27	0.66
ENSG00000187994	RINL	Ras and Rab interactor like [Source:HGNC Symbol;Acc:HGNC:24795]	0.402	-1.31376	1.15222e-07	5.85208e-07	yes	down	2.85	3.17	3.33	1.6	1.24	1.12
ENSG00000188033	ZNF490	zinc finger protein 490 [Source:HGNC Symbol;Acc:HGNC:23705]	0.435	-1.20158	0.000833204	0.00262203	yes	down	0.42	0.81	0.53	0.28	0.48	0.46
ENSG00000188177	ZC3H6	zinc finger CCCH-type containing 6 [Source:HGNC Symbol;Acc:HGNC:24762]	0.367	-1.44489	3.2874e-08	1.74526e-07	yes	down	0.88	0.66	0.62	0.15	0.28	0.15
ENSG00000188219	POTEE	POTE ankyrin domain family member E [Source:HGNC Symbol;Acc:HGNC:33895]	26.935	4.75143	0.00779926	0.0204104	yes	up	0	0	0	0.15	0.09	0.09
ENSG00000188313	PLSCR1	phospholipid scramblase 1 [Source:HGNC Symbol;Acc:HGNC:9092]	0.466	-1.10054	6.11269e-55	2.36544e-53	yes	down	52.47	52.93	52.24	26.54	24.99	26.52
ENSG00000188322	SBK1	SH3 domain binding kinase 1 [Source:HGNC Symbol;Acc:HGNC:17699]	0.471	-1.08538	0.00127405	0.00389849	yes	down	0.73	1.01	0.61	0.25	0.42	0.46
ENSG00000188428	BLOC1S5	biogenesis of lysosomal organelles complex 1 subunit 5 [Source:HGNC Symbol;Acc:HGNC:18561]	0.274	-1.8702	8.60005e-20	9.87785e-19	yes	down	7.13	6.86	6.29	1.04	1.29	1.01
ENSG00000188629	ZNF177	zinc finger protein 177 [Source:HGNC Symbol;Acc:HGNC:12966]	0.195	-2.3554	0.0093865	0.0240682	yes	down	0.41	0.81	0.37	0.05	0	0.2
ENSG00000188641	DPYD	dihydropyrimidine dehydrogenase [Source:HGNC Symbol;Acc:HGNC:3012]	0.48	-1.05788	7.09185e-11	4.67434e-10	yes	down	3.39	3.36	3.62	1.47	1.95	1.45
ENSG00000188732	FAM221A	family with sequence similarity 221 member A [Source:HGNC Symbol;Acc:HGNC:27977]	0.194	-2.36496	0.00165565	0.0049552	yes	down	0.72	1.36	0.73	0.11	0.17	0.05
ENSG00000188760	TMEM198	transmembrane protein 198 [Source:HGNC Symbol;Acc:HGNC:33704]	0.302	-1.72819	0.00623872	0.0166812	yes	down	0.56	0.68	0.34	0.11	0.14	0.4
ENSG00000188766	SPRED3	sprouty related EVH1 domain containing 3 [Source:HGNC Symbol;Acc:HGNC:31041]	0.479	-1.06203	0.000326627	0.00110246	yes	down	1.51	2.88	1.12	1.96	1.03	0.55
ENSG00000188833	ENTPD8	ectonucleoside triphosphate diphosphohydrolase 8 [Source:HGNC Symbol;Acc:HGNC:24860]	0.096	-3.38586	4.44061e-05	0.000169196	yes	down	0.34	0.3	1	0.12	0.06	0
ENSG00000188959	C9orf152	chromosome 9 open reading frame 152 [Source:HGNC Symbol;Acc:HGNC:31455]	0.464	-1.10793	0.000143429	0.000510515	yes	down	1.41	1.76	1.35	0.62	0.7	0.65
ENSG00000189221	MAOA	monoamine oxidase A [Source:HGNC Symbol;Acc:HGNC:6833]	0.495	-1.01436	5.96647e-11	3.95099e-10	yes	down	3.62	4.01	3.37	1.45	1.75	2.26
ENSG00000189283	FHIT	fragile histidine triad diadenosine triphosphatase [Source:HGNC Symbol;Acc:HGNC:3701]	0.318	-1.65351	0.0116733	0.0292394	yes	down	0.87	0.6	0.49	0.24	0.69	0.08
ENSG00000189410	SH2D5	SH2 domain containing 5 [Source:HGNC Symbol;Acc:HGNC:28819]	2.599	1.37818	3.9411e-36	8.78347e-35	yes	up	4.11	3.18	3.3	9.39	9.57	9.33
ENSG00000196074	SYCP2	synaptonemal complex protein 2 [Source:HGNC Symbol;Acc:HGNC:11490]	0.16	-2.64458	2.23577e-19	2.51403e-18	yes	down	1.28	1.35	2.2	1.01	0.29	0.2
ENSG00000196083	IL1RAP	interleukin 1 receptor accessory protein [Source:HGNC Symbol;Acc:HGNC:5995]	2.056	1.04007	5.82343e-21	7.13982e-20	yes	up	3.95	3.44	3.96	5.14	5.59	6.41
ENSG00000196177	ACADSB	acyl-CoA dehydrogenase short/branched chain [Source:HGNC Symbol;Acc:HGNC:91]	0.349	-1.5185	5.97692e-65	3.01325e-63	yes	down	9.99	8.65	8.82	2.86	2.72	2.84
ENSG00000196182	STK40	serine/threonine kinase 40 [Source:HGNC Symbol;Acc:HGNC:21373]	2.56	1.35624	4.6079e-50	1.5553e-48	yes	up	5.58	4.43	5.98	14.44	13.24	11.81
ENSG00000196338	NLGN3	neuroligin 3 [Source:HGNC Symbol;Acc:HGNC:14289]	0.494	-1.01605	0.000893474	0.0027988	yes	down	1.69	1.04	1.1	0.53	0.6	0.79
ENSG00000196391	ZNF774	zinc finger protein 774 [Source:HGNC Symbol;Acc:HGNC:33108]	0.486	-1.04168	0.00231578	0.00675837	yes	down	0.83	1.04	1.01	0.53	0.38	0.32
ENSG00000196440	ARMCX4	armadillo repeat containing X-linked 4 [Source:HGNC Symbol;Acc:HGNC:28615]	0.456	-1.13424	0.00041747	0.00138132	yes	down	0.81	1.21	1.15	1.01	0.25	1.09
ENSG00000196639	HRH1	histamine receptor H1 [Source:HGNC Symbol;Acc:HGNC:5182]	0.487	-1.03734	5.67651e-08	2.95116e-07	yes	down	1.99	3.17	2.37	1.07	0.86	1.32
ENSG00000196684	HSH2D	hematopoietic SH2 domain containing [Source:HGNC Symbol;Acc:HGNC:24920]	0.157	-2.669	0.015227	0.0371497	yes	down	0.38	0.29	0.32	0.1	0	0.04
ENSG00000197085	NPSR1-AS1	NPSR1 antisense RNA 1 [Source:HGNC Symbol;Acc:HGNC:22128]	23.846	4.57566	0.00503316	0.0137282	yes	up	0	0	0.01	21.11	0	5.7
ENSG00000197106	SLC6A17	solute carrier family 6 member 17 [Source:HGNC Symbol;Acc:HGNC:31399]	0.409	-1.28883	7.81436e-09	4.38608e-08	yes	down	1.54	1.34	1.52	0.39	0.52	1.58
ENSG00000197140	ADAM32	ADAM metallopeptidase domain 32 [Source:HGNC Symbol;Acc:HGNC:15479]	0.441	-1.18157	0.00171205	0.00511087	yes	down	0.44	0.82	0.54	0.29	0.12	0.24
ENSG00000197147	LRRC8B	leucine rich repeat containing 8 VRAC subunit B [Source:HGNC Symbol;Acc:HGNC:30692]	0.476	-1.07152	1.19687e-16	1.17046e-15	yes	down	3.51	3.34	3.36	1.92	1.52	1.26
ENSG00000197385	ZNF860	zinc finger protein 860 [Source:HGNC Symbol;Acc:HGNC:34513]	0.451	-1.15	0.00227344	0.00664067	yes	down	0.67	0.74	0.91	0.4	0.33	0.26
ENSG00000197558	SSPOP	SCO-spondin, pseudogene [Source:HGNC Symbol;Acc:HGNC:21998]	0.425	-1.23381	3.27524e-06	1.43917e-05	yes	down	1.97	1.27	1.42	0.98	0.36	0.86
ENSG00000197587	DMBX1	diencephalon/mesencephalon homeobox 1 [Source:HGNC Symbol;Acc:HGNC:19026]	0.313	-1.67392	4.70694e-11	3.1485e-10	yes	down	9.59	5.81	1.18	0.66	1.61	0.53
ENSG00000197766	CFD	complement factor D [Source:HGNC Symbol;Acc:HGNC:2771]	0.478	-1.06465	1.32765e-61	6.21861e-60	yes	down	92.7	101.31	88.6	36.31	38.44	44.05
ENSG00000197776	KLHDC1	kelch domain containing 1 [Source:HGNC Symbol;Acc:HGNC:19836]	0.237	-2.07972	0.00374088	0.0104746	yes	down	0.6	0.65	0.35	0.05	0.14	0.11
ENSG00000197971	MBP	myelin basic protein [Source:HGNC Symbol;Acc:HGNC:6925]	0.442	-1.1786	1.86163e-62	8.95255e-61	yes	down	16.1	16.07	15.78	6.89	6.18	6.73
ENSG00000198018	ENTPD7	ectonucleoside triphosphate diphosphohydrolase 7 [Source:HGNC Symbol;Acc:HGNC:19745]	2.111	1.07777	2.61967e-56	1.04855e-54	yes	up	3.91	3.48	3.83	7.28	7.65	7.33
ENSG00000198087	CD2AP	CD2 associated protein [Source:HGNC Symbol;Acc:HGNC:14258]	0.403	-1.3129	6.67526e-97	5.98448e-95	yes	down	18.8	20.55	18.28	8.13	6.93	7.92
ENSG00000198157	HMGN5	high mobility group nucleosome binding domain 5 [Source:HGNC Symbol;Acc:HGNC:8013]	0.466	-1.10045	8.60996e-10	5.24244e-09	yes	down	9.58	8.31	10.32	4.55	5.05	4.53
ENSG00000198168	SVIP	small VCP interacting protein [Source:HGNC Symbol;Acc:HGNC:25238]	0.262	-1.93025	7.34399e-29	1.27637e-27	yes	down	4.01	5.24	6.41	1.91	0.73	3.27
ENSG00000198208	RPS6KL1	ribosomal protein S6 kinase like 1 [Source:HGNC Symbol;Acc:HGNC:20222]	2.453	1.2948	0.0171129	0.0412479	yes	up	0.18	0.53	0.46	0.5	1.13	0.73
ENSG00000198417	MT1F	metallothionein 1F [Source:HGNC Symbol;Acc:HGNC:7398]	0.254	-1.97457	7.18026e-06	3.0398e-05	yes	down	9.93	11.2	17.63	3.54	1.68	2.75
ENSG00000198682	PAPSS2	3'-phosphoadenosine 5'-phosphosulfate synthase 2 [Source:HGNC Symbol;Acc:HGNC:8604]	0.23	-2.11848	1.03504e-156	2.01051e-154	yes	down	18.36	19.62	20.46	3.79	4.34	4.34
ENSG00000198689	SLC9A6	solute carrier family 9 member A6 [Source:HGNC Symbol;Acc:HGNC:11079]	0.483	-1.05125	2.66246e-28	4.52413e-27	yes	down	9.18	10.79	9.9	4.57	4.69	4.52
ENSG00000198691	ABCA4	ATP binding cassette subfamily A member 4 [Source:HGNC Symbol;Acc:HGNC:34]	10.187	3.34864	0.00317374	0.00902431	yes	up	0.02	0.02	0.02	0.56	0.1	0.37
ENSG00000198732	SMOC1	SPARC related modular calcium binding 1 [Source:HGNC Symbol;Acc:HGNC:20318]	0.382	-1.3872	1.25538e-30	2.33547e-29	yes	down	7.75	7	9.15	2.91	3.36	2.97
ENSG00000198788	MUC2	mucin 2, oligomeric mucus/gel-forming [Source:HGNC Symbol;Acc:HGNC:7512]	0.136	-2.87828	5.13502e-10	3.18336e-09	yes	down	0.44	0.27	0.33	0.12	0.03	0.06
ENSG00000198792	TMEM184B	transmembrane protein 184B [Source:HGNC Symbol;Acc:HGNC:1310]	0.378	-1.40171	1.11221e-127	1.541e-125	yes	down	27.57	28.55	28.97	10.18	11.18	10.68
ENSG00000198814	GK	glycerol kinase [Source:HGNC Symbol;Acc:HGNC:4289]	0.369	-1.4364	6.05768e-12	4.33758e-11	yes	down	2.93	3.54	4.43	0.91	2.16	1.89
ENSG00000198829	SUCNR1	succinate receptor 1 [Source:HGNC Symbol;Acc:HGNC:4542]	0.425	-1.23612	0.00357469	0.0100447	yes	down	0.52	0.42	0.64	0.33	0.16	0.14
ENSG00000198833	UBE2J1	ubiquitin conjugating enzyme E2 J1 [Source:HGNC Symbol;Acc:HGNC:17598]	0.482	-1.05219	1.60101e-34	3.40718e-33	yes	down	12.68	13.13	12.11	5.64	6.54	5
ENSG00000198843	SELENOT	selenoprotein T [Source:HGNC Symbol;Acc:HGNC:18136]	0.442	-1.17932	2.29256e-111	2.55182e-109	yes	down	71.61	78.37	71.84	33	34.45	35.38
ENSG00000198910	L1CAM	L1 cell adhesion molecule [Source:HGNC Symbol;Acc:HGNC:6470]	0.468	-1.09483	1.2043e-13	9.70346e-13	yes	down	3.41	3.84	4.17	2.09	1.65	3.2
ENSG00000203666	EFCAB2	EF-hand calcium binding domain 2 [Source:HGNC Symbol;Acc:HGNC:28166]	0.403	-1.31184	3.53467e-14	2.97125e-13	yes	down	13.89	14.55	18.87	3.53	6.87	7.91
ENSG00000203711	C6orf99	chromosome 6 open reading frame 99 [Source:HGNC Symbol;Acc:HGNC:21179]	2.495	1.31923	0.00167773	0.00501673	yes	up	0.94	2.2	0.81	3.53	2.78	3.09
ENSG00000203772	SPRN	shadow of prion protein [Source:HGNC Symbol;Acc:HGNC:16871]	0.228	-2.13579	0.00169864	0.00507389	yes	down	0.34	0.4	0.41	0	0.11	0.13
ENSG00000203811	H3C14	H3 clustered histone 14 [Source:HGNC Symbol;Acc:HGNC:20503]	0.474	-1.07629	0.0190439	0.045345	yes	down	0.95	1.01	1.19	0.4	0.44	0.56
ENSG00000203814	H2BC18	H2B clustered histone 18 [Source:HGNC Symbol;Acc:HGNC:24700]	0.489	-1.03273	0.0144368	0.0353961	yes	down	16.47	0.72	2.28	0.9	0.56	0.46
ENSG00000203852	H3C15	H3 clustered histone 15 [Source:HGNC Symbol;Acc:HGNC:20505]	0.474	-1.07629	0.0190439	0.045345	yes	down	0.95	1.01	1.19	0.4	0.44	0.56
ENSG00000204131	NHSL2	NHS like 2 [Source:HGNC Symbol;Acc:HGNC:33737]	0.32	-1.6426	0.00027048	0.000924447	yes	down	0.22	0.37	0.31	0.1	0.08	0.56
ENSG00000204308	RNF5	ring finger protein 5 [Source:HGNC Symbol;Acc:HGNC:10068]	0.473	-1.08039	9.52067e-30	1.71485e-28	yes	down	37.74	41.28	39.89	16.89	19.24	16.69
ENSG00000204314	PRRT1	proline rich transmembrane protein 1 [Source:HGNC Symbol;Acc:HGNC:13943]	0.355	-1.49495	0.00124257	0.00381054	yes	down	1.06	1.3	1.44	0.29	0.38	0.43
ENSG00000204396	VWA7	von Willebrand factor A domain containing 7 [Source:HGNC Symbol;Acc:HGNC:13939]	0.486	-1.0397	1.07264e-05	4.44514e-05	yes	down	2.91	2.26	2.21	1.43	2.45	1.26
ENSG00000204516	MICB	MHC class I polypeptide-related sequence B [Source:HGNC Symbol;Acc:HGNC:7091]	0.484	-1.04767	7.92046e-12	5.6287e-11	yes	down	7.82	7.79	7.69	2.82	4.48	3.1
ENSG00000204540	PSORS1C1	psoriasis susceptibility 1 candidate 1 [Source:HGNC Symbol;Acc:HGNC:17202]	0.468	-1.09569	0.00611619	0.0163823	yes	down	5.27	2.96	4.54	0.79	1.14	1.04
ENSG00000204882	GPR20	G protein-coupled receptor 20 [Source:HGNC Symbol;Acc:HGNC:4475]	0.412	-1.27996	0.00943841	0.0241856	yes	down	1.23	0.89	1.73	0.73	0.21	0.55
ENSG00000205090	TMEM240	transmembrane protein 240 [Source:HGNC Symbol;Acc:HGNC:25186]	0.105	-3.24954	0.00498273	0.0136019	yes	down	0.56	1.35	0.85	0.11	0.2	0
ENSG00000205133	TRIQK	triple QxxK/R motif containing [Source:HGNC Symbol;Acc:HGNC:27828]	0.148	-2.76017	1.80268e-59	7.93702e-58	yes	down	5.99	10.98	8.6	1.44	2.76	1.49
ENSG00000205274	TRBV20OR9-2	T cell receptor beta variable 20/OR9-2 (non-functional) [Source:HGNC Symbol;Acc:HGNC:12197]	24.324	4.6043	0.00257692	0.00747097	yes	up	0	0	0.38	0.75	4.65	3.63
ENSG00000205420	KRT6A	keratin 6A [Source:HGNC Symbol;Acc:HGNC:6443]	0.129	-2.95199	6.07156e-14	4.99983e-13	yes	down	1.91	2.05	2.03	0.38	0.1	0.24
ENSG00000205517	RGL3	ral guanine nucleotide dissociation stimulator like 3 [Source:HGNC Symbol;Acc:HGNC:30282]	0.432	-1.21098	0.000193286	0.000674814	yes	down	2.03	1.96	3.29	1.21	1.14	1.11
ENSG00000205795	CYS1	cystin 1 [Source:HGNC Symbol;Acc:HGNC:18525]	0.406	-1.3006	0.00163323	0.00489401	yes	down	0.9	0.89	0.81	0.34	0.45	0.18
ENSG00000205923	CEMP1	cementum protein 1 [Source:HGNC Symbol;Acc:HGNC:32553]	2.34	1.22633	9.6139e-06	4.01688e-05	yes	up	3.29	1.32	2.94	4.31	6.17	3.93
ENSG00000205978	NYNRIN	NYN domain and retroviral integrase containing [Source:HGNC Symbol;Acc:HGNC:20165]	0.28	-1.83741	0.00245797	0.00714178	yes	down	0.16	0.13	0.23	0.08	0.03	0.02
ENSG00000206418	RAB12	RAB12, member RAS oncogene family [Source:HGNC Symbol;Acc:HGNC:31332]	0.422	-1.24571	3.182e-33	6.45952e-32	yes	down	21.85	23.59	17.36	9.42	8.61	7.41
ENSG00000206538	VGLL3	vestigial like family member 3 [Source:HGNC Symbol;Acc:HGNC:24327]	0.331	-1.59497	7.24904e-48	2.26538e-46	yes	down	3.51	3.8	3.67	0.87	1.15	1.25
ENSG00000213047	DENND1B	DENN domain containing 1B [Source:HGNC Symbol;Acc:HGNC:28404]	0.487	-1.03758	3.51272e-12	2.55497e-11	yes	down	2.35	2.88	2.78	1.57	2.15	1.37
ENSG00000213064	SFT2D2	SFT2 domain containing 2 [Source:HGNC Symbol;Acc:HGNC:25140]	0.47	-1.08882	1.47764e-100	1.42119e-98	yes	down	12.11	13.51	12.31	6.25	6.67	5.91
ENSG00000213639	PPP1CB	protein phosphatase 1 catalytic subunit beta [Source:HGNC Symbol;Acc:HGNC:9282]	0.495	-1.01322	4.36366e-151	8.31319e-149	yes	down	67.15	75.52	61.71	37.27	34.71	34.02
ENSG00000213963	AC019080.1	novel transcript	0.357	-1.48452	3.62571e-05	0.000139705	yes	down	1.42	2.09	1.76	0.3	0.58	1.13
ENSG00000214076	CPSF1P1	cleavage and polyadenylation specific factor 1 pseudogene 1 [Source:HGNC Symbol;Acc:HGNC:19251]	0.214	-2.22755	0.00134654	0.00409628	yes	down	0.28	0.31	0.36	0.08	0.1	0
ENSG00000214279	SCART1	scavenger receptor family member expressed on T cells 1 [Source:HGNC Symbol;Acc:HGNC:32411]	0.195	-2.35652	0.000347818	0.00116822	yes	down	0.23	0.4	0.41	0.06	0.05	0.07
ENSG00000214814	FER1L6	fer-1 like family member 6 [Source:HGNC Symbol;Acc:HGNC:28065]	0.23	-2.12092	0.000859517	0.00269797	yes	down	0.31	0.18	0.21	0.08	0	0.08
ENSG00000214900	LINC01588	long intergenic non-protein coding RNA 1588 [Source:HGNC Symbol;Acc:HGNC:27503]	2.2	1.13749	2.32937e-05	9.24887e-05	yes	up	2.65	1.42	1.86	4.34	3.48	3.98
ENSG00000215182	MUC5AC	mucin 5AC, oligomeric mucus/gel-forming [Source:HGNC Symbol;Acc:HGNC:7515]	0.2	-2.32207	0	0	yes	down	104.3	100.48	102.47	19.66	19.39	18.45
ENSG00000215246	AC116351.1	novel transcript	39.423	5.30095	0.000119713	0.000430623	yes	up	0.02	0	0	0.21	0.13	0.34
ENSG00000218336	TENM3	teneurin transmembrane protein 3 [Source:HGNC Symbol;Acc:HGNC:29944]	0.464	-1.108	2.54921e-22	3.37843e-21	yes	down	3.63	4.76	3.36	2.25	1.98	1.58
ENSG00000218416	AC110619.1	novel transcript, antisense to GPC1	2.834	1.5029	0.00828626	0.0215358	yes	up	0.45	0.2	0.36	0.55	0.64	1.34
ENSG00000219438	TAFA5	TAFA chemokine like family member 5 [Source:HGNC Symbol;Acc:HGNC:21592]	0.499	-1.00281	1.29111e-06	5.95041e-06	yes	down	3.02	2.61	3.14	2.51	1.33	2.49
ENSG00000219545	UMAD1	UBAP1-MVB12-associated (UMA) domain containing 1 [Source:HGNC Symbol;Acc:HGNC:48955]	0.354	-1.49855	4.79734e-37	1.10395e-35	yes	down	14.51	13.78	16.24	5.45	5.16	6.25
ENSG00000219607	PPP1R3G	protein phosphatase 1 regulatory subunit 3G [Source:HGNC Symbol;Acc:HGNC:14945]	0.245	-2.03203	0.00258525	0.00749181	yes	down	0.16	0.56	0.2	0.07	0.04	0.1
ENSG00000221823	PPP3R1	protein phosphatase 3 regulatory subunit B, alpha [Source:HGNC Symbol;Acc:HGNC:9317]	0.297	-1.75327	1.42184e-139	2.34758e-137	yes	down	27.22	27.75	26.14	7.6	7.66	7.37
ENSG00000221963	APOL6	apolipoprotein L6 [Source:HGNC Symbol;Acc:HGNC:14870]	0.258	-1.95208	2.66432e-49	8.7688e-48	yes	down	2.58	2.96	2.64	0.8	0.54	0.64
ENSG00000223343	AC137630.1	novel transcript	3.451	1.78712	0.0202261	0.0478551	yes	up	0.98	0.49	0.54	2.37	1.72	1.22
ENSG00000223768	LINC00205	long intergenic non-protein coding RNA 205 [Source:HGNC Symbol;Acc:HGNC:16420]	2.164	1.11369	6.59992e-52	2.38186e-50	yes	up	7.27	4.31	5.41	8.87	10.31	10.27
ENSG00000223813	AC007255.1	novel transcript, antisense to CHN2	0.286	-1.80351	0.0145316	0.0356153	yes	down	0.85	0.66	0.58	0.19	0.32	0.05
ENSG00000224149	AC099786.2	novel transcript, antisense to LHX8	0.368	-1.44092	0.00026098	0.000894447	yes	down	0.94	1.61	1.22	0.51	0.34	0.46
ENSG00000224272	AC131097.2	novel transcript	0.039	-4.69208	0.00799828	0.0208623	yes	down	0.23	0.17	0.47	0	0	0
ENSG00000224321	RPL12P14	ribosomal protein L12 pseudogene 14 [Source:HGNC Symbol;Acc:HGNC:36495]	2.153	1.10603	8.67804e-14	7.05821e-13	yes	up	8.91	8.62	9.07	17.77	18.33	21.4
ENSG00000224389	C4B	complement C4B (Chido blood group) [Source:HGNC Symbol;Acc:HGNC:1324]	0.228	-2.13289	9.18085e-05	0.000335795	yes	down	1.83	2.27	1.49	0.52	0.41	0.44
ENSG00000224429	LINC00539	long intergenic non-protein coding RNA 539 [Source:HGNC Symbol;Acc:HGNC:43672]	3.368	1.75192	0.00537868	0.0145843	yes	up	0.51	0.16	0.32	1.29	0.99	1.11
ENSG00000224769	MUC20P1	mucin 20, cell surface associated pseudogene 1 [Source:HGNC Symbol;Acc:HGNC:51921]	0.395	-1.34183	0.00632441	0.016883	yes	down	1.36	1.38	0.72	0.25	0.6	0.41
ENSG00000225614	ZNF469	zinc finger protein 469 [Source:HGNC Symbol;Acc:HGNC:23216]	3.17	1.66459	5.84033e-187	1.42857e-184	yes	up	2.77	2.88	2.55	9.68	9.15	9.24
ENSG00000225733	FGD5-AS1	FGD5 antisense RNA 1 [Source:HGNC Symbol;Acc:HGNC:40410]	0.351	-1.50895	6.04637e-183	1.42615e-180	yes	down	52.88	63.4	58.14	23.41	26.51	24.71
ENSG00000225872	LINC01529	long intergenic non-protein coding RNA 1529 [Source:HGNC Symbol;Acc:HGNC:51268]	0.454	-1.13826	0.010856	0.027386	yes	down	0.93	0.96	0.94	0.26	0.49	0.45
ENSG00000226167	AP4B1-AS1	AP4B1 antisense RNA 1 [Source:HGNC Symbol;Acc:HGNC:44114]	0.301	-1.72982	0.0189623	0.0451779	yes	down	0.4	0.61	0.59	0.09	0.13	0.27
ENSG00000226445	BX322234.1	novel transcript	0.429	-1.2208	0.0135801	0.033478	yes	down	0.55	0.56	0.69	0.13	0.26	0.35
ENSG00000226942	IL9RP3	interleukin 9 receptor pseudogene 3 [Source:HGNC Symbol;Acc:HGNC:6033]	2.533	1.34113	0.00972456	0.024829	yes	up	0.43	0.53	0.23	0.71	1.41	0.5
ENSG00000227039	ITGB2-AS1	ITGB2 antisense RNA 1 [Source:HGNC Symbol;Acc:HGNC:44304]	0.363	-1.46255	3.33606e-06	1.46363e-05	yes	down	2.69	2.77	1.43	0.92	1.29	0.67
ENSG00000227507	LTB	lymphotoxin beta [Source:HGNC Symbol;Acc:HGNC:6711]	0.427	-1.22843	0.00181163	0.00538623	yes	down	2.43	6.16	3.48	2.15	1.78	1.23
ENSG00000227811	INKA2-AS1	INKA2 antisense RNA 1 [Source:HGNC Symbol;Acc:HGNC:49446]	0.394	-1.34207	0.010721	0.0271042	yes	down	0.77	0.42	0.82	0.31	0.26	0.3
ENSG00000228288	PCAT6	prostate cancer associated transcript 6 [Source:HGNC Symbol;Acc:HGNC:43714]	2.545	1.34739	0.00663425	0.0176554	yes	up	1.16	1.79	1.37	2.61	3.79	3.07
ENSG00000228295	LINC00392	long intergenic non-protein coding RNA 392 [Source:HGNC Symbol;Acc:HGNC:42720]	2.778	1.47412	0.00336959	0.00951155	yes	up	0.52	1.44	0.63	2.04	2.27	2.35
ENSG00000228549	BX284668.2	novel transcript	0.438	-1.18992	7.97449e-06	3.36167e-05	yes	down	2.96	2.85	3.65	2.09	1.55	0.7
ENSG00000228623	ZNF883	zinc finger protein 883 [Source:HGNC Symbol;Acc:HGNC:27271]	3.442	1.78345	0.00143987	0.00435412	yes	up	0.23	0.45	0.18	1.04	0.52	0.49
ENSG00000229419	RALGAPA1P1	RALGAPA1 pseudogene 1 [Source:HGNC Symbol;Acc:HGNC:23203]	2.509	1.32688	0.00789151	0.0206327	yes	up	0.06	0.13	0.11	0.21	0.18	0.3
ENSG00000229891	LINC01315	long intergenic non-protein coding RNA 1315 [Source:HGNC Symbol;Acc:HGNC:50513]	3.108	1.63586	0.0104008	0.0263966	yes	up	1.12	0.65	0.17	2.17	2.14	1.18
ENSG00000230002	ALMS1-IT1	ALMS1 intronic transcript 1 [Source:HGNC Symbol;Acc:HGNC:41305]	2.867	1.51934	3.11762e-06	1.37357e-05	yes	up	0.54	0.75	0.7	2.13	1.45	1.77
ENSG00000230071	RPL4P6	ribosomal protein L4 pseudogene 6 [Source:HGNC Symbol;Acc:HGNC:35611]	4.215	2.07569	0.0167285	0.0404197	yes	up	0.21	0.11	0.11	0.7	0.67	0.29
ENSG00000230650	AC140479.2	zinc finger protein 532 (ZNF532) pseudogene	3.106	1.63501	4.48457e-45	1.31245e-43	yes	up	2.97	3.84	3.59	10.8	10.49	9.03
ENSG00000230797	YY2	YY2 transcription factor [Source:HGNC Symbol;Acc:HGNC:31684]	0.268	-1.89898	1.25181e-10	8.11321e-10	yes	down	1.81	3.17	1.84	0.55	0.58	0.59
ENSG00000230798	FOXD3-AS1	FOXD3 antisense RNA 1 [Source:HGNC Symbol;Acc:HGNC:40241]	0.332	-1.59018	0.00114085	0.00351644	yes	down	5.83	4.49	4.54	1.96	1.15	1.46
ENSG00000230894	AL133284.1	novel transcript	2.545	1.3477	0.00367723	0.0103134	yes	up	0.93	0.57	1.01	3.12	1.94	1.21
ENSG00000231131	LNCAROD	lncRNA activating regulator of DKK1 [Source:HGNC Symbol;Acc:HGNC:50913]	0.433	-1.20661	4.15959e-11	2.79275e-10	yes	down	1.97	3.49	4.96	1.4	1.4	1.07
ENSG00000231995	AL590399.4	pseudogene similar to part of ribosomal protein L7a (RPL7A)	0.023	-5.42359	0.000511292	0.00166506	yes	down	2.4	0.45	1.25	0	0	0
ENSG00000232480	TGFB2-AS1	TGFB2 antisense RNA 1 (head to head) [Source:HGNC Symbol;Acc:HGNC:50628]	8.97	3.16509	0.0036776	0.0103134	yes	up	0	0	0.78	1.75	1.11	3.61
ENSG00000232630	PRPS1P2	phosphoribosyl pyrophosphate synthetase 1 pseudogene 2 [Source:HGNC Symbol;Acc:HGNC:9464]	0.358	-1.48316	0.0180072	0.0431933	yes	down	0.9	1.73	1.76	0.34	0.48	0.66
ENSG00000233297	RASA4DP	RAS p21 protein activator 4CD, pseudogene [Source:HGNC Symbol;Acc:HGNC:44226]	0.038	-4.69973	0.0135125	0.0333445	yes	down	0.06	0.07	0.78	0	0	0
ENSG00000233421	LINC01783	long intergenic non-protein coding RNA 1783 [Source:HGNC Symbol;Acc:HGNC:52573]	0.064	-3.96048	0.00207231	0.00608457	yes	down	0.85	0.66	0.44	0.05	0	0.06
ENSG00000233611	AC019068.1	novel transcript, antisense to ASB18 and GBX2	2.014	1.01004	0.000115254	0.000415262	yes	up	61.01	8.62	4.97	11.12	15.4	11.5
ENSG00000234311	AL451069.3	novel transcript	0.338	-1.56336	1.56079e-07	7.82684e-07	yes	down	2.55	2.83	2.72	0.84	0.45	0.88
ENSG00000234494	SP2-AS1	SP2 antisense RNA 1 [Source:HGNC Symbol;Acc:HGNC:51341]	0.445	-1.16905	0.000449857	0.00148229	yes	down	3.75	2.48	3.26	2.9	0.71	1.36
ENSG00000234705	HMGA1P4	high mobility group AT-hook 1 pseudogene 4 [Source:HGNC Symbol;Acc:HGNC:39093]	3.715	1.89349	0.0139573	0.0343226	yes	up	1.85	1.55	0.73	3.49	2.43	7.48
ENSG00000235257	ITGA9-AS1	ITGA9 antisense RNA 1 [Source:HGNC Symbol;Acc:HGNC:49668]	0.184	-2.44276	0.00544739	0.0147545	yes	down	2.48	0.83	0.97	0.04	0.41	0.02
ENSG00000235314	LINC00957	long intergenic non-protein coding RNA 957 [Source:HGNC Symbol;Acc:HGNC:22332]	0.073	-3.76937	0.000385847	0.0012857	yes	down	0.45	0.4	0.48	0	0.05	0.02
ENSG00000235529	AGAP1-IT1	AGAP1 intronic transcript 1 [Source:HGNC Symbol;Acc:HGNC:41427]	4.921	2.29889	0.0176982	0.0425138	yes	up	0.55	0.14	0.14	1.42	1.49	0.97
ENSG00000235530	AC087294.1	novel transcript, antisense to TMEM11	2.312	1.20921	0.0139961	0.0344093	yes	up	0.36	0.83	0.43	1.33	1.93	1.21
ENSG00000235750	KIAA0040	KIAA0040 [Source:HGNC Symbol;Acc:HGNC:28950]	0.339	-1.56148	5.98076e-09	3.40215e-08	yes	down	1.13	1.36	1.33	0.28	0.52	0.45
ENSG00000236307	EEF1E1P1	eukaryotic translation elongation factor 1 epsilon 1 pseudogene 1 [Source:HGNC Symbol;Acc:HGNC:51459]	2.793	1.48168	0.00285549	0.00819244	yes	up	0.48	0.6	0.61	1.8	1.2	1.43
ENSG00000236751	LINC01186	long intergenic non-protein coding RNA 1186 [Source:HGNC Symbol;Acc:HGNC:49573]	2.025	1.01779	1.54571e-12	1.15698e-11	yes	up	9.49	11.21	9.32	17.57	17.28	21.25
ENSG00000236824	BCYRN1	brain cytoplasmic RNA 1 [Source:HGNC Symbol;Acc:HGNC:1022]	3.461	1.79116	9.95106e-09	5.5294e-08	yes	up	111.69	162.55	185.87	509.11	404.71	561.09
ENSG00000236833	AC024560.1	novel transcript	0.091	-3.45037	0.00029629	0.00100624	yes	down	0.82	0.5	0.79	0.05	0.09	0.05
ENSG00000237207	RBM17P3	RNA binding motif protein 17 pseudogene 3 [Source:HGNC Symbol;Acc:HGNC:50368]	0.066	-3.91065	0.0174544	0.0420147	yes	down	0.22	0.24	0.55	0	0.06	0
ENSG00000237813	AC002066.1	novel transcript	2.466	1.30226	0.00724666	0.0191106	yes	up	1.12	1.15	1.18	1.67	2.07	2.28
ENSG00000237950	AL357079.1	novel transcript	2.13	1.09056	0.000818901	0.00257865	yes	up	1.2	0.71	0.6	1.63	2.07	1.33
ENSG00000237988	OR2I1P	olfactory receptor family 2 subfamily I member 1 pseudogene [Source:HGNC Symbol;Acc:HGNC:8258]	0.156	-2.67775	0.0156742	0.0381422	yes	down	0.15	0.12	0.07	0.03	0.03	0
ENSG00000239218	RPS20P22	ribosomal protein S20 pseudogene 22 [Source:HGNC Symbol;Acc:HGNC:36379]	2.333	1.22195	0.000485792	0.00158881	yes	up	1.81	0.79	2.7	7.02	5.84	7.84
ENSG00000239282	CASTOR1	cytosolic arginine sensor for mTORC1 subunit 1 [Source:HGNC Symbol;Acc:HGNC:34423]	2.46	1.29879	5.42659e-23	7.38948e-22	yes	up	8.73	6.9	7.47	16.6	14.86	15.18
ENSG00000239388	ASB14	ankyrin repeat and SOCS box containing 14 [Source:HGNC Symbol;Acc:HGNC:19766]	0.235	-2.08838	0.016207	0.0392746	yes	down	0.11	10.34	0.19	0.08	0.04	0.04
ENSG00000239523	MYLK-AS1	MYLK antisense RNA 1 [Source:HGNC Symbol;Acc:HGNC:42440]	2.05	1.03568	0.00232797	0.00678794	yes	up	1.88	1.89	1.56	3.62	3.46	3.61
ENSG00000241316	SUCLG2-AS1	SUCLG2 antisense RNA 1 (head to head) [Source:HGNC Symbol;Acc:HGNC:49643]	0.338	-1.56507	1.42653e-25	2.1592e-24	yes	down	5.6	4.71	6.01	1.81	2	2.28
ENSG00000241399	CD302	CD302 molecule [Source:HGNC Symbol;Acc:HGNC:30843]	0.354	-1.49979	8.17707e-08	4.20375e-07	yes	down	1.55	2.1	1.52	0.88	0.48	0.35
ENSG00000241945	PWP2	PWP2 small subunit processome component [Source:HGNC Symbol;Acc:HGNC:9711]	7.74	2.95225	0.0119425	0.0298306	yes	up	0	0.37	0.32	2.78	0.04	0.83
ENSG00000242539	AC007620.2	novel transcript	0.273	-1.87453	6.67375e-07	3.15955e-06	yes	down	4.85	9.3	5.01	2.03	0.86	2.95
ENSG00000243137	PSG4	pregnancy specific beta-1-glycoprotein 4 [Source:HGNC Symbol;Acc:HGNC:9521]	4.299	2.10413	0.00164089	0.00491399	yes	up	0.14	0.11	0.28	1.19	1.4	0.5
ENSG00000243244	STON1	stonin 1 [Source:HGNC Symbol;Acc:HGNC:17003]	0.33	-1.59743	0.00167243	0.00500165	yes	down	0.31	0.53	0.58	0.27	0.19	0.21
ENSG00000243649	CFB	complement factor B [Source:HGNC Symbol;Acc:HGNC:1037]	0.456	-1.13339	1.87486e-45	5.56922e-44	yes	down	25.94	25.21	25.22	10.52	11.82	11.09
ENSG00000243710	CFAP57	cilia and flagella associated protein 57 [Source:HGNC Symbol;Acc:HGNC:26485]	2.295	1.19877	0.00193023	0.00569951	yes	up	0.39	0.31	0.58	0.53	1.53	1.19
ENSG00000243749	TMEM35B	transmembrane protein 35B [Source:HGNC Symbol;Acc:HGNC:40021]	0.319	-1.64975	4.52881e-18	4.75261e-17	yes	down	15.26	18.85	16.64	4.23	4.84	6.14
ENSG00000244405	ETV5	ETS variant transcription factor 5 [Source:HGNC Symbol;Acc:HGNC:3494]	0.434	-1.20507	5.89901e-55	2.28722e-53	yes	down	18.83	17.49	15.59	8.78	8.2	8.76
ENSG00000244563	RPS26P19	ribosomal protein S26 pseudogene 19 [Source:HGNC Symbol;Acc:HGNC:36377]	2.093	1.06576	0.0012527	0.00383909	yes	up	14.55	14.46	14.79	25.22	29.58	31.76
ENSG00000244694	PTCHD4	patched domain containing 4 [Source:HGNC Symbol;Acc:HGNC:21345]	0.057	-4.14556	0.00989681	0.0252297	yes	down	0.04	0.14	0.22	0.02	0	0
ENSG00000244731	C4A	complement C4A (Rodgers blood group) [Source:HGNC Symbol;Acc:HGNC:1323]	0.411	-1.28411	0.000407872	0.00135205	yes	down	1.69	2.2	1.77	1.29	0.55	1.86
ENSG00000245105	A2M-AS1	A2M antisense RNA 1 [Source:HGNC Symbol;Acc:HGNC:27057]	0.309	-1.69299	0.00347778	0.00979184	yes	down	0.74	0.52	1.06	0.09	0.1	0.45
ENSG00000245248	USP2-AS1	USP2 antisense RNA 1 (head to head) [Source:HGNC Symbol;Acc:HGNC:48673]	2.486	1.314	0.000131529	0.000470991	yes	up	0.82	1.95	1.23	3.62	2.08	1.82
ENSG00000245534	RORA-AS1	RORA antisense RNA 1 [Source:HGNC Symbol;Acc:HGNC:51410]	3.187	1.67242	0.000103243	0.000374573	yes	up	0.85	1.73	2.18	3.56	4.98	3.24
ENSG00000246898	LINC00920	long intergenic non-protein coding RNA 920 [Source:HGNC Symbol;Acc:HGNC:48611]	0.415	-1.26826	0.000533382	0.00173017	yes	down	1.14	1.5	1.4	0.39	0.57	0.62
ENSG00000246982	Z84485.1	novel transcript, antisense to BRPF3	0.156	-2.67733	0.0181912	0.0435818	yes	down	0.62	0.23	0.92	0.17	0.06	0
ENSG00000247092	SNHG10	small nucleolar RNA host gene 10 [Source:HGNC Symbol;Acc:HGNC:27510]	2.097	1.0685	3.56748e-25	5.32649e-24	yes	up	12.09	14.1	12.67	25.86	22.19	23.95
ENSG00000247315	ZCCHC3	zinc finger CCHC-type containing 3 [Source:HGNC Symbol;Acc:HGNC:16230]	2.029	1.0205	1.71287e-55	6.68054e-54	yes	up	17.22	19.52	19.23	37.42	32.31	37
ENSG00000248409	AP000344.2	coiled-coil domain containing 188 (CCDC188) pseudogene	0.044	-4.51815	0.00231692	0.00676069	yes	down	0.7	0.41	0.42	0	0	0.06
ENSG00000248690	HAS2-AS1	HAS2 antisense RNA 1 [Source:HGNC Symbol;Acc:HGNC:34340]	0.203	-2.29845	4.1025e-05	0.000156947	yes	down	1.22	1.53	1.74	0.32	0.31	0.23
ENSG00000248712	CCDC153	coiled-coil domain containing 153 [Source:HGNC Symbol;Acc:HGNC:27446]	0.059	-4.07235	0.0140077	0.0344292	yes	down	0.34	0.04	0.52	0	0.06	0
ENSG00000248751	AC004997.1	novel protein	5.639	2.49549	1.80956e-21	2.30269e-20	yes	up	1.08	0.85	0.7	4.64	4.04	5.15
ENSG00000248890	HHIP-AS1	HHIP antisense RNA 1 [Source:HGNC Symbol;Acc:HGNC:44182]	0.208	-2.26639	9.4536e-05	0.00034507	yes	down	1.99	1.34	2.1	0.18	0.39	0.53
ENSG00000249007	AL691482.3	novel transcript	0.298	-1.74829	2.96014e-10	1.86662e-09	yes	down	8.84	5.88	10.37	2.32	1.94	2.73
ENSG00000249884	RNF103-CHMP3	RNF103-CHMP3 readthrough [Source:HGNC Symbol;Acc:HGNC:38847]	0.404	-1.30658	1.92815e-24	2.79871e-23	yes	down	3.47	3.25	3.39	1.81	1.14	1.74
ENSG00000250151	ARPC4-TTLL3	ARPC4-TTLL3 readthrough [Source:HGNC Symbol;Acc:HGNC:38830]	2.479	1.30997	1.59702e-06	7.27318e-06	yes	up	4.65	5.31	4.8	13.33	7.02	12.14
ENSG00000250222	AC008443.4	novel transcript	3.695	1.8856	0.020861	0.0491871	yes	up	3.82	0.75	2.14	11.18	5.8	4.18
ENSG00000250299	MRPS31P4	mitochondrial ribosomal protein S31 pseudogene 4 [Source:HGNC Symbol;Acc:HGNC:42649]	0.462	-1.11261	1.46808e-12	1.10053e-11	yes	down	5.6	7.04	5.81	2.46	2.22	3.18
ENSG00000250510	GPR162	G protein-coupled receptor 162 [Source:HGNC Symbol;Acc:HGNC:16693]	0.474	-1.07777	7.88541e-05	0.000291209	yes	down	2.57	4.39	2.31	1.55	1.24	1.16
ENSG00000250838	AC091133.3	novel transcript	2.535	1.3421	0.00248074	0.00720477	yes	up	0.79	3.03	2.34	5.45	7.1	3.16
ENSG00000251201	TMED7-TICAM2	TMED7-TICAM2 readthrough [Source:HGNC Symbol;Acc:HGNC:33945]	0.325	-1.62206	4.74387e-21	5.85245e-20	yes	down	4.92	4.06	4.54	1.54	1.23	1.31
ENSG00000251364	AC107884.1	novel transcript, antisense to OLFML1	0.48	-1.05918	0.0207537	0.0489806	yes	down	0.28	1.04	1.27	0.46	0.15	0.15
ENSG00000251634	NAIPP4	NAIP pseudogene 4 [Source:HGNC Symbol;Acc:HGNC:54494]	2.931	1.55122	0.0103276	0.0262301	yes	up	0.18	0.21	0.07	0.43	0.24	0.56
ENSG00000253293	HOXA10	homeobox A10 [Source:HGNC Symbol;Acc:HGNC:5100]	0.382	-1.38833	4.55386e-11	3.05023e-10	yes	down	4.54	4.94	4.85	2.05	1.63	1.2
ENSG00000253540	FAM86HP	family with sequence similarity 86 member H, pseudogene [Source:HGNC Symbol;Acc:HGNC:42359]	0.096	-3.37912	0.0163707	0.039647	yes	down	1.98	1.2	1.89	0	0	0.43
ENSG00000253958	CLDN23	claudin 23 [Source:HGNC Symbol;Acc:HGNC:17591]	0.37	-1.43368	2.56413e-15	2.32296e-14	yes	down	5.62	5.51	5.11	1.98	1.72	1.95
ENSG00000254788	CKLF-CMTM1	CKLF-CMTM1 readthrough [Source:HGNC Symbol;Acc:HGNC:39977]	0.374	-1.41975	9.39739e-22	1.21852e-20	yes	down	5.71	5.48	7.86	2.16	2.98	1.8
ENSG00000254872	LINC02688	long intergenic non-protein coding RNA 2688 [Source:HGNC Symbol;Acc:HGNC:54184]	0.216	-2.21363	0.000973134	0.00302822	yes	down	0.89	0.86	0.81	0.1	0.02	0.21
ENSG00000254894	NAV2-AS1	NAV2 antisense RNA 1 [Source:HGNC Symbol;Acc:HGNC:40744]	36.386	5.18531	0.00130841	0.00399253	yes	up	0	0	0	0.75	0.63	1.26
ENSG00000255320	AP000759.1	novel transcript	0.36	-1.47538	0.0104714	0.0265613	yes	down	0.38	1.4	0.6	0.31	0.37	0.12
ENSG00000255641	AC068775.1	novel protein	0.415	-1.26934	0.00303276	0.00866322	yes	down	2.68	2.52	3.12	0.45	0.68	2.09
ENSG00000256029	AL590560.2	novel protein	0.361	-1.4689	0.00736923	0.0194106	yes	down	0.18	0.24	0.18	0.03	0.04	0.16
ENSG00000256124	LINC01152	long intergenic non-protein coding RNA 1152 [Source:HGNC Symbol;Acc:HGNC:16752]	0.318	-1.65409	0.0158316	0.0384542	yes	down	0.16	0.41	0.44	0.18	0.03	0.49
ENSG00000256594	AC010186.2	C-type lectin domain family 2 (CLEC2) pseudogene	0.389	-1.36185	1.34297e-06	6.17648e-06	yes	down	3.42	6.44	6.45	1.89	3.5	2.21
ENSG00000257027	AC010186.3	novel transcript	0.38	-1.39558	0.00274914	0.00792014	yes	down	0.73	0.89	1.1	0.15	0.59	0.22
ENSG00000257167	TMPO-AS1	TMPO antisense RNA 1 [Source:HGNC Symbol;Acc:HGNC:44158]	0.482	-1.05182	1.88055e-12	1.39863e-11	yes	down	4.55	4.35	4.69	2.38	1.96	2.21
ENSG00000257489	AC010203.1	TBC1 domain family, member 2B (TBC1D2B) pseudogene	0.176	-2.50588	0.000252331	0.000867355	yes	down	2.95	1.43	2.4	0.22	0.16	1.04
ENSG00000257497	AC121761.1	novel transcript, antisense to GLIPR1	0.486	-1.03952	0.00218261	0.00638573	yes	down	6.66	2.76	3.19	1.86	1.9	1.37
ENSG00000257681	AC025265.1	novel transcript, antisense to STAB2	2.624	1.39175	0.0183696	0.0439552	yes	up	0.82	0.47	1.31	1.91	2.73	1.76
ENSG00000257869	AL139023.1	novel transcript	6.097	2.6082	0.0107024	0.0270675	yes	up	0.23	0.23	2.93	7.39	9.02	0.91
ENSG00000258018	LINC02457	long intergenic non-protein coding RNA 2457 [Source:HGNC Symbol;Acc:HGNC:53393]	2.014	1.01008	0.0112651	0.0283098	yes	up	3.45	2.09	3.9	6.39	4.9	6.26
ENSG00000258150	AC133555.3	coiled-coil domain containing 101 (CCDC101) pseudogene	0.218	-2.19995	0.000459874	0.00151253	yes	down	1.44	1.05	0.56	0.21	0.06	1.09
ENSG00000258461	AC012651.1	novel transcript	0.285	-1.81071	0.00382625	0.0106894	yes	down	0.43	0.21	0.45	0.07	0.11	0.1
ENSG00000258469	CHMP4BP1	charged multivesicular body protein 4B pseudogene 1 [Source:HGNC Symbol;Acc:HGNC:43616]	30.305	4.92148	0.00415931	0.0115369	yes	up	0	0	0	0.53	1.51	0.69
ENSG00000258472	AC005726.1	novel protein	0.463	-1.11188	0.0084467	0.021913	yes	down	1.07	0.69	1.65	0.43	0.58	0.41
ENSG00000258555	SPECC1L-ADORA2A	SPECC1L-ADORA2A readthrough (NMD candidate) [Source:HGNC Symbol;Acc:HGNC:49185]	2.288	1.19424	0.000320862	0.00108485	yes	up	0.22	0.3	0.47	1.03	0.63	0.43
ENSG00000258701	LINC00638	long intergenic non-protein coding RNA 638 [Source:HGNC Symbol;Acc:HGNC:28325]	0.297	-1.75268	0.00780604	0.0204254	yes	down	0.27	0.76	0.37	0.1	0.09	0.2
ENSG00000258768	AL356019.2	novel transcript	0.325	-1.62126	9.68213e-05	0.000352827	yes	down	0.68	0.45	0.94	0.27	0.18	0.19
ENSG00000258924	AC002094.1	novel transcript readthrough between TMEM199 and SARM1	4.51	2.17312	1.21894e-06	5.62693e-06	yes	up	1	0.29	0.93	2.14	3.55	3.57
ENSG00000259024	TVP23C-CDRT4	TVP23C-CDRT4 readthrough [Source:HGNC Symbol;Acc:HGNC:42961]	0.439	-1.18622	2.67698e-07	1.31839e-06	yes	down	3.38	1.93	3.03	1.45	1.51	0.61
ENSG00000259153	AC004816.1	novel transcript	2.169	1.11696	2.47481e-09	1.45543e-08	yes	up	9.85	4.84	8.37	14.73	12.83	21.1
ENSG00000259287	AC010809.1	novel transcript, antisense to RYR3	0.205	-2.28295	0.00812107	0.0211477	yes	down	2.98	1.87	1.91	0.56	0.36	0.37
ENSG00000259357	AL590133.2	novel transcript, antisense to CERS2	0.171	-2.54632	6.60692e-05	0.00024618	yes	down	4.72	4.06	2.54	0.23	0.65	0.83
ENSG00000259426	AC027237.3	novel transcript, antisense to PAQR5	2.781	1.47573	5.92646e-08	3.07385e-07	yes	up	1.05	1.22	2.85	4.82	4.48	4.35
ENSG00000259460	AC078909.1	novel transcript, antisense to MEIS2	0.032	-4.95435	0.00410051	0.0113946	yes	down	0.19	2.29	2.48	0	0	0
ENSG00000259523	AC022613.2	novel transcript, antisense to TJP1	0.409	-1.29004	0.00258735	0.00749682	yes	down	1.48	1.21	2.36	0.57	0.72	0.65
ENSG00000259660	DNM1P47	dynamin 1 pseudogene 47 [Source:HGNC Symbol;Acc:HGNC:35200]	0.378	-1.40375	0.000962497	0.00299836	yes	down	0.11	0.17	0.15	0.05	0.05	0.05
ENSG00000259772	AC012236.1	uncharacterized LOC283710 [Source:NCBI gene (formerly Entrezgene);Acc:283710]	0.353	-1.50385	0.0153304	0.0373788	yes	down	2.05	1.76	2.03	0.55	0.21	0.84
ENSG00000259985	AC017100.1	novel transcript, antisense to B4GALT6	0.442	-1.17691	0.0128508	0.0318703	yes	down	1.7	1.35	1.93	0.5	0.65	0.92
ENSG00000260083	MIR762HG	MIR762 host gene [Source:HGNC Symbol;Acc:HGNC:51386]	2.476	1.30823	0.00354636	0.00997503	yes	up	0.9	0.65	0.82	1.94	2.18	2.06
ENSG00000260121	AC138028.4	novel transcript, antisense to FAM38A	0.442	-1.17744	4.64753e-05	0.000176672	yes	down	2.37	2.65	2.68	1.35	0.76	1.12
ENSG00000260122	AC068987.1	novel transcript	0.068	-3.87377	0.00279905	0.00805133	yes	down	1.12	0.59	1.06	0.12	0	0.13
ENSG00000260260	SNHG19	small nucleolar RNA host gene 19 [Source:HGNC Symbol;Acc:HGNC:49574]	2.083	1.0588	7.39028e-28	1.22633e-26	yes	up	192.73	180.94	167.49	361.32	354.94	344.37
ENSG00000260293	AC106820.4	novel transcript, intronic to TBC1D24	2.413	1.27103	0.00331614	0.00937948	yes	up	0.1	0.19	0.14	0.26	0.37	0.33
ENSG00000260589	STAM-AS1	STAM antisense RNA 1 (head to head) [Source:HGNC Symbol;Acc:HGNC:49568]	2.381	1.25155	0.0099973	0.0254499	yes	up	0.16	0.33	0.34	0.48	0.53	0.85
ENSG00000260729	AC009690.1	novel protein	0.11	-3.18291	0.00280896	0.00807866	yes	down	0.19	0.24	0.08	0	0.06	0
ENSG00000260807	CEROX1	cytoplasmic endogenous regulator of oxidative phosphorylation 1 [Source:HGNC Symbol;Acc:HGNC:53928]	0.482	-1.05242	0.00755589	0.0198574	yes	down	1.75	1.22	1.24	0.69	0.59	0.44
ENSG00000260834	AC009055.2	novel transcript	0.31	-1.68858	0.0191272	0.0455106	yes	down	0.31	1.78	0.9	0.16	0.15	0.58
ENSG00000260927	AC009107.2	uncharacterized LOC101927556 [Source:NCBI gene (formerly Entrezgene);Acc:101927556]	0.471	-1.0858	2.5554e-11	1.74828e-10	yes	down	2.9	3.38	2.99	1.18	1.34	1.52
ENSG00000261071	AL441883.1	novel transcript, antisense to NOL7	3.35	1.74397	0.00139887	0.00423586	yes	up	0.46	1.05	0.37	2.27	1.03	2.47
ENSG00000261147	AC091167.2	novel protein	0.483	-1.0494	5.66288e-05	0.000212739	yes	down	3.44	4.94	3.54	1.31	2.12	1.96
ENSG00000261241	LINC02128	long intergenic non-protein coding RNA 2128 [Source:HGNC Symbol;Acc:HGNC:52986]	0.06	-4.06545	0.0103936	0.0263841	yes	down	0.17	0.28	0.27	0	0	0.03
ENSG00000261329	AC016597.1	novel transcript, antisense to a novel protein	9.589	3.26145	0.00691799	0.0183194	yes	up	0.01	0.01	0.01	0.19	0.03	0.17
ENSG00000261360	AC010491.1	novel transcript, antisense to FAM105B	3.076	1.6209	0.00494378	0.0135049	yes	up	0.19	0.24	0.04	0.44	1	1.53
ENSG00000261584	AL513548.1	novel transcript	0.187	-2.41765	0.00223479	0.00653162	yes	down	0.45	0.64	0.61	0.04	0.11	0.15
ENSG00000261634	AC026992.2	novel transcript, antisense to PAQR5	4.504	2.17105	0.0209982	0.0494575	yes	up	0	0.05	0.22	0.29	0.29	0.21
ENSG00000261659	Z92544.1	novel transcript, antisense to FBXL16	2.055	1.03922	0.000888325	0.00278487	yes	up	0.43	0.62	0.51	0.81	1.29	0.91
ENSG00000261713	SSTR5-AS1	SSTR5 antisense RNA 1 [Source:HGNC Symbol;Acc:HGNC:26502]	0.245	-2.02664	0.0107182	0.0271006	yes	down	0.74	0.19	0.17	0.06	0.08	0.06
ENSG00000261770	AC006504.1	novel transcript	2.678	1.42097	0.00547068	0.0148075	yes	up	0.24	0.06	0.2	0.31	0.52	0.44
ENSG00000261771	DNAAF4-CCPG1	DNAAF4-CCPG1 readthrough (NMD candidate) [Source:HGNC Symbol;Acc:HGNC:43019]	3.327	1.73407	3.0434e-06	1.34296e-05	yes	up	4.18	2.9	4.28	10.15	16.22	7.99
ENSG00000262039	AC091180.5	novel transcript, antisense to PHB	0.383	-1.3831	1.60591e-11	1.11563e-10	yes	down	21.13	28.16	20.05	7.43	10.08	7.45
ENSG00000262484	CCER2	coiled-coil glutamate rich protein 2 [Source:HGNC Symbol;Acc:HGNC:44662]	0.463	-1.1111	0.0121728	0.0303486	yes	down	3.04	1.7	1.86	1.14	1.04	0.95
ENSG00000263335	AF001548.2	novel transcript, antisense to MYH11	0.028	-5.17008	0.00185745	0.00550801	yes	down	1.42	0.22	0.39	0	0	0
ENSG00000263412	NFE2L1-DT	NFE2L1 divergent transcript [Source:HGNC Symbol;Acc:HGNC:54812]	2.101	1.07102	0.00050356	0.0016415	yes	up	4.66	1.06	1.14	3.66	2.38	3.34
ENSG00000263809	AC135178.3	novel protein	0.488	-1.03529	0.0166932	0.0403442	yes	down	0.95	0.37	0.76	0.37	0.29	0.29
ENSG00000263874	LINC00672	long intergenic non-protein coding RNA 672 [Source:HGNC Symbol;Acc:HGNC:44353]	0.233	-2.10336	1.02003e-05	4.24575e-05	yes	down	0.66	0.58	0.75	0.21	0.03	0.19
ENSG00000264177	AL353997.2	novel transcript	0.054	-4.20938	0.00886519	0.0228795	yes	down	0.16	0.02	0.06	0.01	0	0
ENSG00000265763	ZNF488	zinc finger protein 488 [Source:HGNC Symbol;Acc:HGNC:23535]	0.425	-1.23445	4.03433e-17	4.03494e-16	yes	down	4.62	4.7	4.39	1.86	2.02	1.6
ENSG00000265972	TXNIP	thioredoxin interacting protein [Source:HGNC Symbol;Acc:HGNC:16952]	2.1	1.07029	0.0146513	0.0358599	yes	up	0.31	0.51	0.7	0.53	0.84	0.48
ENSG00000266094	RASSF5	Ras association domain family member 5 [Source:HGNC Symbol;Acc:HGNC:17609]	0.394	-1.34479	1.37583e-11	9.60847e-11	yes	down	2.36	2.77	2.68	0.92	1.69	1.07
ENSG00000267040	AC027097.1	novel transcript, antisense to ATP8B1	2.566	1.35927	1.71733e-06	7.79328e-06	yes	up	1.09	0.91	1.05	6.04	2.16	2.66
ENSG00000267058	AC006213.2	novel transcript	2.88	1.52591	0.0171102	0.0412465	yes	up	0.27	0.75	0.1	0.43	0.65	1.6
ENSG00000267121	AC008105.3	novel transcript, antisense to FMNL1	0.459	-1.12471	5.79182e-14	4.77472e-13	yes	down	11.88	12.18	11.25	7.03	4.98	6.82
ENSG00000267352	SH3GL1P3	SH3 domain containing GRB2 like 1, endophilin A2 pseudogene 3 [Source:HGNC Symbol;Acc:HGNC:10837]	0.176	-2.50477	0.00708738	0.0187205	yes	down	0.38	1.31	1.27	0.28	0.05	0.16
ENSG00000267374	MIR924HG	MIR924 host gene [Source:HGNC Symbol;Acc:HGNC:44332]	0.299	-1.74382	3.29239e-07	1.6071e-06	yes	down	6.09	4.63	5.02	2.49	1.75	0.57
ENSG00000267750	RUNDC3A-AS1	RUNDC3A antisense RNA 1 [Source:HGNC Symbol;Acc:HGNC:51344]	0.365	-1.45254	0.00553593	0.0149738	yes	down	1.2	0.63	0.82	0.05	0.5	0.07
ENSG00000268205	AC005261.1	novel transcript	0.345	-1.53376	8.75946e-10	5.3302e-09	yes	down	1.63	2.07	1.37	0.7	0.53	0.42
ENSG00000268471	MIR4453HG	MIR4453 host gene [Source:HGNC Symbol;Acc:HGNC:25288]	2.053	1.03763	1.23626e-07	6.26125e-07	yes	up	1.46	1.25	1.37	2.8	2.52	2.57
ENSG00000269044	AC024075.2	novel transcript, sense intronic C19orf42	0.426	-1.23188	0.0122515	0.0305294	yes	down	1.27	1.24	1.58	0.19	0.53	0.92
ENSG00000269226	TMSB15B	thymosin beta 15B [Source:NCBI gene (formerly Entrezgene);Acc:286527]	0.117	-3.09421	0.0107515	0.0271744	yes	down	0.41	0.19	0.22	0	0.03	0.05
ENSG00000269397	AC011503.2	novel transcript, sense intronic to ZNF726	0.036	-4.78304	0.00561152	0.0151452	yes	down	0.13	0.27	0.32	0	0	0
ENSG00000269403	AC008750.7	novel protein	0.012	-6.33279	3.53231e-06	1.54665e-05	yes	down	2.46	4.65	1.89	0	0	0
ENSG00000269897	COMMD3-BMI1	COMMD3-BMI1 readthrough [Source:HGNC Symbol;Acc:HGNC:48326]	0.381	-1.39182	2.38984e-45	7.05663e-44	yes	down	17.13	26.47	19.38	11.79	9.72	8.72
ENSG00000269911	FAM226B	family with sequence similarity 226 member B [Source:HGNC Symbol;Acc:HGNC:31964]	0.425	-1.23386	0.00832202	0.0216156	yes	down	1.08	1.17	1.78	0.32	0.61	0.68
ENSG00000270082	AC010531.7	novel transcript, antisense to FBXO31 and C16orf95 readthrough	0.085	-3.55218	0.0131943	0.0326446	yes	down	4.36	2.06	0.71	0.71	0	0
ENSG00000270106	TSNAX-DISC1	TSNAX-DISC1 readthrough (NMD candidate) [Source:HGNC Symbol;Acc:HGNC:49177]	0.014	-6.15837	1.29176e-06	5.95199e-06	yes	down	8.49	0.46	0.51	0	0	0.02
ENSG00000270110	AL353593.2	novel transcript, antisense to OBSCN	0.228	-2.13303	0.00626213	0.016737	yes	down	0.43	1.21	1.29	0.06	0.31	0.26
ENSG00000270504	AL391422.4	novel transcript, antisense to PXDC1	0.498	-1.00579	0.00503522	0.013732	yes	down	1.03	0.98	1.01	0.62	0.31	0.5
ENSG00000270681	AC095055.1	novel transcript, antisense to SH3D19	28.556	4.83572	0.00582168	0.0156719	yes	up	0	0	0	0.13	0.38	0.46
ENSG00000270882	H4C14	H4 clustered histone 14 [Source:HGNC Symbol;Acc:HGNC:4794]	0.379	-1.40022	3.80012e-11	2.56356e-10	yes	down	26.74	24.31	30.43	8.41	10.39	10.71
ENSG00000271447	MMP28	matrix metallopeptidase 28 [Source:HGNC Symbol;Acc:HGNC:14366]	0.254	-1.97445	1.34142e-05	5.49578e-05	yes	down	1.67	1.28	2.81	0.37	0.38	0.63
ENSG00000271855	AC073195.1	novel transcript	3.59	1.84382	0.00422332	0.0116997	yes	up	0.63	0.45	0.28	1.75	1.58	1.27
ENSG00000271966	AC021321.1	novel transcript	0.075	-3.72909	0.00528903	0.0143629	yes	down	0.65	0.39	0.79	0	0	0.13
ENSG00000272079	AC004233.2	novel transcript	4.762	2.2516	0.000920742	0.0028783	yes	up	0	0.44	0.34	1.68	0.85	0.94
ENSG00000272142	LYRM4-AS1	LYRM4 antisense RNA 1 [Source:NCBI gene (formerly Entrezgene);Acc:100129461]	0.494	-1.01739	0.000567495	0.00183467	yes	down	3.01	3.16	3.66	1.05	1.46	2.3
ENSG00000272163	AF106564.1	novel transcript, antisense to NEFM	0.114	-3.13715	0.010817	0.0273082	yes	down	0.16	0.39	0.12	0	0	0.06
ENSG00000272347	AC116351.2	novel transcript	5.668	2.50288	0.019937	0.0472445	yes	up	0.12	0.04	0.04	0.08	0.49	0.54
ENSG00000272374	Z97832.2	novel transcript, antisense to SCUBE3	3.997	1.99906	6.11648e-09	3.47636e-08	yes	up	0.25	0.25	0.17	0.84	0.91	0.75
ENSG00000272414	FAM47E-STBD1	FAM47E-STBD1 readthrough [Source:HGNC Symbol;Acc:HGNC:44667]	0.405	-1.30432	0.00121748	0.00373808	yes	down	2.01	1.66	1.57	0.52	1.2	0.41
ENSG00000272455	MRPL20-DT	MRPL20 divergent transcript [Source:HGNC Symbol;Acc:HGNC:54814]	2.209	1.14364	0.000107346	0.000388677	yes	up	1.38	1.06	1.58	2.75	3.13	2.42
ENSG00000272636	DOC2B	double C2 domain beta [Source:HGNC Symbol;Acc:HGNC:2986]	0.386	-1.37322	8.38776e-08	4.30535e-07	yes	down	0.94	1.06	1.55	0.29	0.55	1.09
ENSG00000272668	AL590560.3	uncharacterized LOC107985216 [Source:NCBI gene (formerly Entrezgene);Acc:107985216]	0.368	-1.44158	0.000482244	0.00157877	yes	down	0.23	0.31	0.42	0.09	0.12	0.12
ENSG00000272711	AC019069.1	novel transcript	0.146	-2.77857	0.00454136	0.0124831	yes	down	0.31	0.47	1.1	0.05	0.1	0.1
ENSG00000272884	AC113189.4	novel transcript	0.016	-5.94521	4.81706e-05	0.000182836	yes	down	0.13	0.21	0.04	0	0	0
ENSG00000272931	AC099568.2	novel transcript	3.055	1.61096	0.00452052	0.0124344	yes	up	1.41	0.78	1.05	2.37	5.22	1.74
ENSG00000273033	LINC02035	long intergenic non-protein coding RNA 2035 [Source:HGNC Symbol;Acc:HGNC:52875]	0.488	-1.03546	4.20422e-09	2.42569e-08	yes	down	1.79	1.83	1.87	0.85	0.75	0.92
ENSG00000273036	AL390726.4	cytochrome P450, family 4, subfamily F family pseudogene	0.489	-1.03354	0.0128681	0.0319095	yes	down	13.94	4.39	13.09	2.48	0.78	2.92
ENSG00000273149	AL138963.3	novel transcript, antisense to TPT1	30.15	4.91409	0.00513212	0.0139742	yes	up	0	0	0	0.3	1.76	0.53
ENSG00000273314	AC005229.4	novel transcript, antisense to CUL1	0.403	-1.31055	0.000779411	0.00246291	yes	down	1.23	1.1	1.33	0.59	0.54	0.27
ENSG00000273888	FRMD6-AS1	FRMD6 antisense RNA 1 [Source:HGNC Symbol;Acc:HGNC:20129]	2.386	1.25438	0.0190668	0.0453941	yes	up	0.26	0.3	0.21	0.72	0.57	0.41
ENSG00000274180	NATD1	N-acetyltransferase domain containing 1 [Source:HGNC Symbol;Acc:HGNC:30770]	0.473	-1.07915	1.10521e-05	4.57151e-05	yes	down	1.2	1.21	0.95	0.52	0.54	0.44
ENSG00000274600	RIMBP3B	RIMS binding protein 3B [Source:HGNC Symbol;Acc:HGNC:33891]	0.029	-5.12082	1.77098e-05	7.15362e-05	yes	down	0.35	0.06	0.27	0	0.02	0
ENSG00000275131	AC241952.1	phosphodiesterase 4D interacting protein (PDE4DIP) pseudogene	0.355	-1.49448	0.00147292	0.00444727	yes	down	0.47	0.32	0.27	0.06	0.36	0.1
ENSG00000275395	FCGBP	Fc fragment of IgG binding protein [Source:HGNC Symbol;Acc:HGNC:13572]	0.401	-1.31933	1.93882e-172	4.17543e-170	yes	down	12.51	13.03	13.2	4.46	4.81	5.22
ENSG00000275437	AL121832.3	novel transcript, sense intronic to CABLES2	2.144	1.1002	0.00194153	0.0057286	yes	up	0.38	0.31	0.44	0.55	1.02	0.69
ENSG00000275560	AC008115.3	novel transcript	0.252	-1.98853	0.00617189	0.0165204	yes	down	2.34	2.55	4.21	0.6	0.57	0.98
ENSG00000275620	FLJ16779	uncharacterized LOC100192386 [Source:NCBI gene (formerly Entrezgene);Acc:100192386]	0.386	-1.3744	9.34024e-05	0.000341184	yes	down	0.46	0.4	0.3	0.16	0.14	0.12
ENSG00000275645	AC068338.3	novel transcript, antisense to NEIL1	0.067	-3.90312	0.0176365	0.0424119	yes	down	2.15	2.89	1.11	0.37	0	0
ENSG00000275793	RIMBP3	RIMS binding protein 3 [Source:HGNC Symbol;Acc:HGNC:29344]	0.412	-1.28064	5.64838e-05	0.000212235	yes	down	0.64	0.63	0.62	0.34	0.25	0.15
ENSG00000277142	LINC00235	long intergenic non-protein coding RNA 235 [Source:HGNC Symbol;Acc:HGNC:14138]	2.818	1.49461	6.43252e-07	3.05044e-06	yes	up	0.83	0.56	0.99	1.89	1.77	2.61
ENSG00000278022	AC118658.1	novel transcript, sense intronic to IGF1R	20.704	4.37185	0.00449237	0.0123654	yes	up	0	0	0.29	2.93	1.4	1.71
ENSG00000278840	AC009878.1	novel transcript, sense intronic to GABRB3	0.41	-1.28576	0.00120435	0.00370008	yes	down	3.67	4.13	3.17	1.54	0.9	1.35
ENSG00000278876	AC145207.9	TEC	2.628	1.39381	0.00763224	0.0200341	yes	up	1.91	0.45	0.4	1.41	1.48	8.28
ENSG00000278974	AC093909.6	tec	0.342	-1.54856	0.00413687	0.0114811	yes	down	1.98	2.85	3.19	0.81	0.71	1.13
ENSG00000279041	AC102945.2	TEC	0.018	-5.78388	0.000119749	0.000430675	yes	down	0.7	0.09	0.75	0	0	0
ENSG00000279255	Z97653.2	TEC	7.358	2.87925	0.0207825	0.0490429	yes	up	0.05	0	0.1	0.34	0.37	0.29
ENSG00000279390	AF127577.6	TEC	2.372	1.24613	0.00284496	0.00816559	yes	up	0.68	0.52	0.26	0.93	1.47	0.86
ENSG00000279412	AC020763.3	novel transcript	3.703	1.88859	0.000125323	0.000449578	yes	up	0.19	0.27	0.11	0.45	0.81	0.71
ENSG00000279413	AC112497.2	-	2.94	1.55569	0.00428446	0.0118446	yes	up	1.2	3.39	0.36	3.94	5.63	3.96
ENSG00000279453	Z99129.4	TEC	0.328	-1.6075	0.00178508	0.00531207	yes	down	0.66	1.17	0.98	0.28	0.05	0.53
ENSG00000279520	AC093525.8	tec	2.208	1.14274	0.0182398	0.0436772	yes	up	0.71	0.57	0.47	1.51	1.04	1.08
ENSG00000280055	TMEM75	transmembrane protein 75 [Source:HGNC Symbol;Acc:HGNC:32295]	2.677	1.42065	0.00471386	0.0129339	yes	up	0.29	0.2	0.47	1.03	0.96	0.44
ENSG00000280067	AC023818.1	novel transcript	0.472	-1.08165	0.0105966	0.0268273	yes	down	0.73	0.95	1.24	0.27	0.4	0.62
ENSG00000280161	AC022413.1	TEC	0.394	-1.34486	0.00757353	0.0198985	yes	down	1.68	2.31	2.03	0.94	0.37	0.92
ENSG00000280179	CU639417.5	uncharacterized CH507-42P11.6 [Source:NCBI gene (formerly Entrezgene);Acc:102724398]	0.348	-1.52273	0.00763694	0.0200412	yes	down	0.23	0.47	1.06	0.31	0.1	0.16
ENSG00000280287	AC131212.3	novel transcript	2.482	1.31146	1.70087e-06	7.72214e-06	yes	up	0.51	0.43	0.4	1.08	1.12	0.94
ENSG00000280571	AC006059.2	novel protein	0.499	-1.00357	1.09976e-06	5.10054e-06	yes	down	20.88	23.91	20.92	8.6	12.39	10
ENSG00000281376	ABALON	apoptotic BCL2L1-antisense long non-coding RNA [Source:HGNC Symbol;Acc:HGNC:49667]	2.697	1.43154	3.87691e-17	3.88534e-16	yes	up	3.02	4.47	2.95	9.86	9.2	7.42
ENSG00000281398	SNHG4	small nucleolar RNA host gene 4 [Source:HGNC Symbol;Acc:HGNC:32964]	2.014	1.01033	4.23813e-84	3.05346e-82	yes	up	43.31	51.38	45.16	84.86	97.48	86.18
ENSG00000281991	TMEM265	transmembrane protein 265 [Source:HGNC Symbol;Acc:HGNC:51241]	3.463	1.79188	2.46997e-15	2.23868e-14	yes	up	1.51	1.62	1.58	5.8	4.69	4.88
ENSG00000282993	AL356737.1	TEC	4.823	2.26994	0.016152	0.0391604	yes	up	1.25	19.38	3.4	30.8	36.35	32.05
ENSG00000283041	AC008038.1	eukaryotic translation elongation factor 1 gamma (	12.644	3.66034	0.00106333	0.0032908	yes	up	0	0.16	0	0.4	0.71	0.71
ENSG00000283189	AC104452.1	novel protein	0.435	-1.20194	0.00136479	0.00414541	yes	down	0.47	0.44	0.63	0.23	0.42	0.14
ENSG00000283689	AC018553.2	novel transcript, antisense to IRX3	0.182	-2.46056	0.0132155	0.032689	yes	down	0.76	0.55	0.7	0.14	0.13	0.07
ENSG00000284128	AP000356.3	breakpoint cluster region pseudogene 3	0.324	-1.62598	0.00244688	0.00711371	yes	down	5.1	3.45	2.56	1.23	1.07	1.48
ENSG00000284299	AL590132.1	novel protein	5.561	2.47524	0.00321041	0.00910767	yes	up	0	0.08	0.02	0.21	0.13	0.23
ENSG00000284602	AL031432.4	novel transcript	2.243	1.16555	0.0172335	0.0415235	yes	up	0.28	0.37	0.26	0.64	0.61	0.69
ENSG00000284738	AL358472.5	novel transcript, antisense to DENND4B	3.317	1.7298	0.000715979	0.002277	yes	up	0.66	0.17	0.69	1.82	1.63	1.28
ENSG00000284922	AP000812.5	leucine rich transmembrane and O-methyltransferase domain containing [Source:NCBI gene (formerly Entrezgene);Acc:220074]	2.956	1.56375	2.10672e-06	9.4564e-06	yes	up	0.7	0.75	0.19	2	1.7	2.14
ENSG00000284989	AL451062.3	novel transcript	9.151	3.19391	0.00573978	0.0154703	yes	up	0	0.09	0.24	1.09	0.49	1.26
ENSG00000285130	AL358113.1	novel protein	0.464	-1.10867	0.000654517	0.00209363	yes	down	0.93	0.61	1.49	0.41	0.54	0.58
ENSG00000285330	AC126283.2	novel protein	0.102	-3.29913	0.000294796	0.00100202	yes	down	0.4	0.39	0.58	0	0	0.12
ENSG00000285410	GABPB1-IT1	GABPB1 intronic transcript [Source:HGNC Symbol;Acc:HGNC:25469]	0.478	-1.0661	5.58033e-06	2.39262e-05	yes	down	1.52	1.03	0.97	0.55	0.56	0.46
ENSG00000285472	AC134980.3	novel protein	0.295	-1.75903	0.000414566	0.00137218	yes	down	1.7	3.18	1.24	0.5	0.65	0.55
ENSG00000285505	AC010616.1	novel protein, ATP1A3-RABAC1 readthrough	0.009	-6.80471	3.80452e-07	1.84526e-06	yes	down	0.53	1.21	0.44	0	0	0
ENSG00000285702	AC211476.6	novel transcript	2.215	1.14762	0.0171028	0.0412335	yes	up	1.08	0.47	2.34	3.79	2.33	3.69
ENSG00000285804	AC025774.1	novel transcript	2.069	1.0489	0.0204464	0.0483014	yes	up	0.28	0.47	0.33	0.85	0.47	0.81
ENSG00000285978	AC113348.2	novel transcript	0.417	-1.26318	2.63398e-07	1.29818e-06	yes	down	3.4	3.03	5.32	0.85	1.69	1.97
ENSG00000286214	AUXG01000058.1	COPG2 imprinted transcript 1	0.462	-1.11553	0.000990834	0.00307847	yes	down	0.34	0.38	0.37	0.15	0.12	0.2
ENSG00000286587	AL133335.2	novel transcript	2.04	1.0284	0.0185935	0.0443954	yes	up	2.97	4.85	2.25	7.05	8.29	4.51
ENSG00000286883	AC005041.5	novel transcript, antisense to CCDC142and MRPL53and MOGS	0.357	-1.48431	0.0160544	0.0389382	yes	down	0.95	1.57	1.65	0.39	0.53	0.49
ENSG00000287191	AC055807.1	novel transcript, antisense to IGF1R	0.249	-2.00535	0.00185013	0.00548998	yes	down	4.15	5.66	4.83	1.03	1.78	0.59
ENSG00000287315	AL670729.3	novel transcript, antisense to OBSCN	0.428	-1.22542	0.00187275	0.00554515	yes	down	0.61	0.36	0.58	0.14	0.22	0.27
ENSG00000287356	AL590822.3	novel transcript, antisense to MORN1	0.398	-1.32975	0.002482	0.0072063	yes	down	0.34	0.29	0.37	0.16	0.14	0.08
ENSG00000287424	AC080079.2	novel transcript	2.057	1.04027	0.0070872	0.0187205	yes	up	0.11	0.13	0.13	0.32	0.22	0.19
ENSG00000287539	AC022966.2	novel transcript	6.325	2.66106	0.0185113	0.0442365	yes	up	0.09	0.27	0	0.6	0.87	0.63
ENSG00000287804	Z98745.2	novel transcript	3.536	1.82201	0.00828693	0.0215358	yes	up	2.74	0.08	2.97	6.82	2.71	9.58
ENSG00000287809	AC005632.6	novel transcript	2.046	1.03265	0.0150212	0.0366927	yes	up	0.91	0.5	0.43	1.16	1.14	1.22
ENSG00000288564	AL355385.2	-	59.255	5.88887	5.52039e-05	0.00020778	yes	up	0	0	0	0.41	0.74	1.53
ENSG00000288611	NPBWR1	neuropeptides B and W receptor 1 [Source:HGNC Symbol;Acc:HGNC:4522]	0.368	-1.44383	0.0042546	0.0117765	yes	down	0.38	0.25	0.74	0.09	0.19	0.2

## Sheet: Table S4
Figure1-h	The number of clones				Tukey's multiple comparisons test	Mean Diff.	95% CI of diff.	Adjusted P Value	Summary
A549-0μM	715	720	710
A549-5μM	534	531	540		A549-5μM vs. A549-0μM	-180.0 ± 3.916	-190.9 to -169.1	<0.0001	****
A549-10μM	312	305	314		A549-10μM vs. A549-5μM	-224.7 ± 3.801	-235.2 to -214.1	<0.0001	****
A549-20μM	161	158	165		A549-20μM vs. A549-10μM	-149.0 ± 3.399	-158.4 to -139.6	<0.0001	****
NCI-H1299-0μM	706	712	701
NCI-H1299-5μM	398	384	382		NCI-H1299-5μM vs. NCI-H1299-0μM	-318.3 ± 5.954	-334.9 to -301.8	<0.0001	****
NCI-H1299-10μM	164	161	170		NCI-H1299-10μM vs. NCI-H1299-5μM	-223.0 ± 5.686	-238.8 to -207.2	<0.0001	****
NCI-H1299-20μM	58	54	60		NCI-H1299-20μM vs. NCI-H1299-10μM	-107.7 ± 3.180	-116.5 to -98.84	<0.0001	****
Figure1-i	The width of wound healing(0h-48h,μM)
A549-0h-control	701	672	671
A549-0h-5μM	523	538	554		A549-5μM vs. A549-0μM	-143.0 ± 13.30	-179.9 to -106.1	0.0004	***
A549-0h-10μM	319	332	324		A549-10μM vs. A549-5μM	-233.0 ± 22.38	-295.1 to -170.9	0.0005	***
A549-0h-20μM	268	260	252		A549-20μM vs. A549-10μM	-65.00 ± 5.972	-81.58 to -48.42	0.0004	***
Figure1-j	The number of invision cells(20X)
A549-control	180	185	175
A549-5μM	130	125	142		A549-5μM vs. A549-0μM	-47.67 ± 5.812	-63.80 to -31.53	0.0012	**
A549-10μM	96	106	100		A549-10μM vs. A549-5μM	-31.67 ± 5.821	-47.83 to -15.50	0.0055	**
A549-20μM	27	30	35		A549-20μM vs. A549-10μM	-70.00 ± 3.727	-80.35 to -59.65	<0.0001	****
Figure2-d	The number of clones
A549-mimic NC	350	362	341
A549-miR-124 mimic	121	115	112		A549-miR-124 mimic vs. A549-mimic NC	-235.0 ± 6.633	-253.4 to -216.6	<0.0001	****
A549-inhibitor NC	348	354	360
A549-miR-124 inhibitor	626	610	631		A549-miR-124 inhibitor vs. A549-inhibitor NC	268.3 ± 7.219	248.3 to 288.4	<0.0001	****
Figure2-e	The width of wound healing(0h-48h,μM)
A549-mimic NC	609	606	600
A549-miR-124 mimic	120	110	120		A549-miR-124 mimic vs. A549-mimic NC	-488.3 ± 4.256	-500.1 to -476.5	<0.0001	****
A549-inhibitor NC	381	367	403
A549-miR-124 inhibitor	737	700	704		A549-miR-124 inhibitor vs. A549-inhibitor NC	330.0 ± 15.72	286.3 to 373.7	<0.0001	****
Figure2-f	The number of invision cells(20X)
A549-mimic NC	152	158	155
A549-miR-124 mimic	110	105	102		A549-miR-124 mimic vs. A549-mimic NC	-49.33 ± 2.906	-57.40 to -41.27	<0.0001	****
A549-inhibitor NC	150	160	154
A549-miR-124 inhibitor	181	189	188		A549-miR-124 inhibitor vs. A549-inhibitor NC	31.33 ± 3.844	20.66 to 42.01	0.0012	**
Figure3-h	The number of invision cells(20X)
A549-si-NC	241	246	248
A549-si-LINC00511	82	80	77		A549-si-LINC00511 vs. A549-si-NC	-165.3 ± 2.539	-172.4 to -158.3	<0.0001	****
A549-si-LINC00511+miR-124 inhibitor	182	185	187		A549-si-LINC00511+miR-124 inhibitor vs. A549-si-LINC00511	105.0 ± 2.055	99.29 to 110.7	<0.0001	****
NCI-H1299-si-NC	212	219	220
NCI-H1299-si-LINC00511	103	108	107		NCI-H1299-si-LINC00511 vs. NCI-H1299-si-NC	-111.0 ± 2.944	-119.2 to -102.8	<0.0001	****
NCI-H1299-si-LINC00511+miR-124 inhibitor	156	154	158		NCI-H1299-si-LINC00511+miR-124 inhibitor vs. NCI-H1299-si-LINC00511	50.00 ± 1.915	44.68 to 55.32	<0.0001	****
Figure4-f	The number of invision cells(20X)
A549-NC	155	160	157
A549-siRab27a-1	65	61	62		A549-siRab27a-1 vs. A549-NC	-94.67 ± 1.886	-99.90 to -89.43	<0.0001	****
A549-siRab27a-2	44	42	45		A549-siRab27a-2 vs. A549-NC	-113.7 ± 1.700	-118.4 to -108.9	<0.0001	****
NCI-H1299-NC	198	189	190
NCI-H1299-siRab27a-1	42	45	41		NCI-H1299-siRab27a-1 vs. NCI-H1299-NC	-149.7 ± 3.091	-158.2 to -141.1	<0.0001	****
NCI-H1299-siRab27a-2	43	48	44		NCI-H1299-siRab27a-2 vs. NCI-H1299-NC	-147.3 ± 3.232	-156.3 to -138.4	<0.0001	****
Figure4-g	The number of invision cells(20X)
A549-mimic NC	175	174	177
A549-miR-124 mimic	62	63	66		A549-miR-124 mimic vs. A549-mimic NC	-111.7 ± 1.491	-115.8 to -107.5	<0.0001	****
A549-miR-124 mimic+oe-Rab27a	151	149	148		A549-miR-124 mimic+oe-Rab27a vs. A549-miR-124 mimic	85.67 ± 1.491	81.53 to 89.81	<0.0001	****
NCI-H1299-mimic NC	184	186	185
NCI-H1299-miR-124 mimic	77	75	74		NCI-H1299-miR-124 mimic vs. NCI-H1299-mimic NC	-109.7 ± 1.054	-112.6 to -106.7	<0.0001	****
NCI-H1299-miR-124 mimic+oe-Rab27a	166	164	162		NCI-H1299-miR-124 mimic+oe-Rab27a vs. NCI-H1299-miR-124 mimic	88.67 ± 1.453	84.63 to 92.70	<0.0001	****
Figure5-g	The number of invision cells(20X)
A549-mimic NC	172	176	177
A549-miR-124 mimic	82	83	86		A549-miR-124 mimic vs. A549-mimic NC	-91.33 ± 1.944	-98.19 to -86.48	<0.0001	****
A549-740 Y-P	215	216	220		A549-740 Y-P vs. A549-mimic NC	42.00 ± 2.160	36.00 to 48.00	<0.0001	****
A549-miR-124 mimic+740 Y-P	126	123	119		A549-miR-124 mimic+740 Y-P vs. A549-740 Y-P	-94.33 ± 2.539	-101.4 to -87.29	<0.0001	****
Figure5-h	The number of invision cells(20X)
NCI-H1299-mimic NC	169	166	170
NCI-H1299-miR-124 mimic	79	73	76		NCI-H1299-miR-124 mimic vs. NCI-H1299-mimic NC	-92.33 ± 2.108	-98.19 to -86.48	<0.0001	****
NCI-H1299-740 Y-P	232	234	230		NCI-H1299-740 Y-P vs. NCI-H1299-mimic NC	63.67 ± 1.667	59.04 to 68.29	<0.0001	****
NCI-H1299-miR-124 mimic+740 Y-P	157	153	151		NCI-H1299-miR-124 mimic+740 Y-P vs. NCI-H1299-740 Y-P	-78.33 ± 2.108	-84.19 to -72.48	<0.0001	****
FigureS1-b	The width of wound healing(0h-48h,μM)
NCI-H1299-0h-control	767	771	769
NCI-H1299-0h-5μM	632	624	621		NCI-H1299-5μM vs. NCI-H1299-0μM	-143.3 ± 3.480	-153.0 to -133.7	<0.0001	****
NCI-H1299-0h-10μM	366	373	395		NCI-H1299-10μM vs. NCI-H1299-5μM	-247.7 ± 9.333	-273.6 to -221.8	<0.0001	****
NCI-H1299-0h-20μM	157	169	169		NCI-H1299-20μM vs. NCI-H1299-10μM	-213.0 ± 9.609	-239.7 to -186.3	<0.0001	****
FigureS1-c	The number of invision cells(20X)
NCI-H1299-control	223	220	218
NCI-H1299-5μM	158	154	152		NCI-H1299-5μM vs. NCI-H1299-0μM	-65.67 ± 2.285	-72.01 to -59.32	<0.0001	****
NCI-H1299-10μM	105	108	107		NCI-H1299-10μM vs. NCI-H1299-5μM	-48.00 ± 1.972	-53.48 to -42.52	<0.0001	****
NCI-H1299-20μM	42	40	35		NCI-H1299-20μM vs. NCI-H1299-10μM	-67.67 ± 2.261	-73.94 to -61.39	<0.0001	****
FigureS2-d	The number of clones
NCI-H1299-mimic NC	321	317	319
NCI-H1299-miR-124 mimic	185	184	188		NCI-H1299-miR-124 mimic vs. NCI-H1299-mimic NC	-133.3 ± 1.667	-138.0 to -128.7	<0.0001	****
NCI-H1299-inhibitor NC	332	327	322
NCI-H1299-miR-124 inhibitor	574	565	567		NCI-H1299-miR-124 inhibitor vs. NCI-H1299-inhibitor NC	241.7 ± 3.972	230.6 to 252.7	<0.0001	****
FigureS2-e	The width of wound healing(0h-48h,μM)
NCI-H1299-mimic NC	610	640	600
NCI-H1299-miR-124 mimic	459	448	465		NCI-H1299-miR-124 mimic vs. NCI-H1299-mimic NC	-159.3 ± 13.01	-195.5 to -123.2	0.0003	***
NCI-H1299-inhibitor NC	643	643	636
NCI-H1299-miR-124 inhibitor	722	718	745		NCI-H1299-miR-124 inhibitor vs. NCI-H1299-inhibitor NC	87.67 ± 8.731	63.43 to 111.9	0.0006	***
FigureS2-f	The number of invision cells(20X)
NCI-H1299-mimic NC	168	165	165
NCI-H1299-miR-124 mimic	98	99	95		NCI-H1299-miR-124 mimic vs. NCI-H1299-mimic NC	-68.67 ± 1.563	-73.01 to -64.33	<0.0001	****
NCI-H1299-inhibitor NC	160	162	165
NCI-H1299-miR-124 inhibitor	186	189	187		NCI-H1299-miR-124 inhibitor vs. NCI-H1299-inhibitor NC	25.00 ± 1.700	20.28 to 29.72	0.0001	***
FigureS4-a	The number of clones
A549-NC	584	588	587
A549-siRab27a-1	377	387	375		A549-siRab27a-1 vs. A549-NC	-206.7 ± 3.902	-217.5 to -195.8	<0.0001	****
A549-siRab27a-2	371	375	373		A549-siRab27a-2 vs. A549-NC	-213.3 ± 1.667	-218.0 to -208.7	<0.0001	****
NCI-H1299-NC	468	465	467
NCI-H1299-siRab27a-1	192	198	199		NCI-H1299-siRab27a-1 vs. NCI-H1299-NC	-270.3 ± 2.357	-276.9 to -263.8	<0.0001	****
NCI-H1299-siRab27a-2	186	188	185		NCI-H1299-siRab27a-2 vs. NCI-H1299-NC	-280.3 ± 1.247	-283.8 to -276.9	<0.0001	****
FigureS4-b	The number of clones
A549-mimic NC	462	467	466
A549-miR-124 mimic	311	314	315		A549-miR-124 mimic vs. A549-mimic NC	-151.7 ± 1.944	-157.1 to -146.3	<0.0001	****
A549-miR-124 mimic+oe-Rab27a	482	487	478		A549-miR-124 mimic+oe-Rab27a vs. A549-miR-124 mimic	169.0 ± 2.867	161.0 to 177.0	<0.0001	****
NCI-H1299-mimic NC	422	425	431
NCI-H1299-miR-124 mimic	192	199	210		NCI-H1299-miR-124 mimic vs. NCI-H1299-mimic NC	-225.7 ± 5.869	-242.0 to -209.4	<0.0001	****
NCI-H1299-miR-124 mimic+oe-Rab27a	384	386	388		NCI-H1299-miR-124 mimic+oe-Rab27a vs. NCI-H1299-miR-124 mimic	185.7 ± 5.364	170.8 to 200.6	<0.0001	****
